# Supplementary material for: Prescription pattern analysis of Type 2 Diabetes Mellitus: a cross-sectional study in Isfahan, Iran
Source: BioData Min. 2023 Oct 20;16:29. doi: 10.1186/s13040-023-00344-y (PMC10588025; doi:10.1186/s13040-023-00344-y)
Supplement: Supplementary file 1 — Additional file 1. [file 13040_2023_344_MOESM1_ESM.xlsx]

## Sheet: conf>0.1 & supp>0.0001 & lift>2
Gender	Age_Group	LHS_ATC_Code	RHS_ATC_Code	LHS_Name	RHS_Name	Confidence	Lift	Support	ATC Level
Male	Middle-Aged	[A10AD, A10AE]	[N02BE]	Insulins And Analogues For Injection, Intermediate- Or Long-Acting Combined With Fast-Acting, Insulins And Analogues For Injection, Long-Acting	Anilides	0.375	3.82605	0.000108221	L4
Female	Old	[A10BX, A10AC, A10AB]	[C09CA]	Insulins And Analogues For Injection, Fast-Acting, Insulins And Analogues For Injection, Intermediate-Acting, Other Blood Glucose Lowering Drugs, Excl. Insulins	Angiotensin Ii Receptor Blockers (Arbs), Plain	0.75	3.79071	0.000101324	L4
Male	Old	[A10BF01, A10BB01]	[B01AC06]	Glibenclamide, Acarbose	Acetylsalicylic Acid	0.551282	2.7057	0.00166681	L5
Male	Old	[A10AB05, A10BB09]	[C10AA05]	Insulin Aspart, Gliclazide	Atorvastatin	0.705882	3.49239	0.000116289	L5
Female	Old	[A10BB09, A10AB01]	[C10AA05]	Insulin (Human), Gliclazide	Atorvastatin	0.72	3.28117	0.000121589	L5
Female	Old	[A10AC, A10BA]	[N03AX]	Insulins And Analogues For Injection, Intermediate-Acting, Biguanides	Other Antiepileptics	0.120927	2.11208	0.00112807	L4
Male	Old	[A10BG, A10AC, A10BB]	[C10AA]	Insulins And Analogues For Injection, Intermediate-Acting, Sulfonylureas, Thiazolidinediones	Hmg Coa Reductase Inhibitors	0.866667	4.0592	0.00012598	L4
Female	Old	[A10BG, A10AD, A10BB]	[C10AA]	Insulins And Analogues For Injection, Intermediate- Or Long-Acting Combined With Fast-Acting, Sulfonylureas, Thiazolidinediones	Hmg Coa Reductase Inhibitors	0.862069	3.72517	0.000168873	L4
Female	Old	[A10AB05, A10AD05, A10AE04, A10BA02]	[C09CA01]	Insulin Aspart, Insulin Aspart, Insulin Glargine, Metformin	Losartan	0.612903	3.41555	0.000128344	L5
Female	Old	[A10AD05, A10AB01]	[C09CA01]	Insulin (Human), Insulin Aspart	Losartan	0.565217	3.14981	0.000263442	L5
Male	Old	[A10BB]	[C09CA]	Sulfonylureas	Angiotensin Ii Receptor Blockers (Arbs), Plain	0.401731	2.28239	0.02789	L4
Male	Old	[A10AE, A10AD]	[C03CA]	Insulins And Analogues For Injection, Intermediate- Or Long-Acting Combined With Fast-Acting, Insulins And Analogues For Injection, Long-Acting	Sulfonamides, Plain	0.128205	3.87852	0.000145362	L4
Male	Old	[A10AE, A10AD, A10BA]	[C10AA]	Insulins And Analogues For Injection, Intermediate- Or Long-Acting Combined With Fast-Acting, Insulins And Analogues For Injection, Long-Acting, Biguanides	Hmg Coa Reductase Inhibitors	0.661538	3.09844	0.000416703	L4
Female	Middle-Aged	[A10BG, A10BA]	[N05BA]	Biguanides, Thiazolidinediones	Benzodiazepine Derivatives	0.125	3.40551	0.000144509	L4
Male	Old	[A10AE, A10AC]	[C09CA]	Insulins And Analogues For Injection, Intermediate-Acting, Insulins And Analogues For Injection, Long-Acting	Angiotensin Ii Receptor Blockers (Arbs), Plain	0.586957	3.33473	0.000261651	L4
Male	Old	[A10AB05, A10BA02]	[C03AA03]	Insulin Aspart, Metformin	Hydrochlorothiazide	0.105727	3.28221	0.000232578	L5
Female	Old	[A10BF01, A10BG03, A10BB01, A10BA02]	[B01AC06]	Metformin, Glibenclamide, Acarbose, Pioglitazone	Acetylsalicylic Acid	0.453488	3.20115	0.000263442	L5
Female	Old	[A10AB01, A10BA02]	[C01DA02]	Insulin (Human), Metformin	Glyceryl Trinitrate	0.256705	3.00107	0.00181032	L5
Male	Middle-Aged	[A10AE04, A10BB01]	[C09CA01]	Insulin Glargine, Glibenclamide	Losartan	0.714286	36.9416	0.000180369	L5
Female	Old	[A10BB09, A10BA02]	[C03AA03]	Metformin, Gliclazide	Hydrochlorothiazide	0.121298	2.58486	0.0014388	L5
Male	Old	[A10AB05, A10BB01, A10BA02]	[B01AC06]	Insulin Aspart, Metformin, Glibenclamide	Acetylsalicylic Acid	0.52	2.55217	0.00012598	L5
Female	Young	[A10BA02]	[H03AA01]	Metformin	Levothyroxine Sodium	0.109546	5.6191	0.000917119	L5
Female	Old	[A10BG, A10AD]	[B01AC]	Insulins And Analogues For Injection, Intermediate- Or Long-Acting Combined With Fast-Acting, Thiazolidinediones	Platelet Aggregation Inhibitors Excl. Heparin	0.429907	2.99583	0.000310727	L4
Male	Middle-Aged	[A10AD, A10BA]	[B01AC]	Insulins And Analogues For Injection, Intermediate- Or Long-Acting Combined With Fast-Acting, Biguanides	Platelet Aggregation Inhibitors Excl. Heparin	0.166667	6.94762	0.000180369	L4
Female	Old	[A10BA]	[C10AA]	Biguanides	Hmg Coa Reductase Inhibitors	0.553448	2.39156	0.0859295	L4
Female	Middle-Aged	[A10AD, A10BA]	[B01AC]	Insulins And Analogues For Injection, Intermediate- Or Long-Acting Combined With Fast-Acting, Biguanides	Platelet Aggregation Inhibitors Excl. Heparin	0.179104	7.38717	0.000192678	L4
Male	Old	[A10AC01, A10BA02]	[B01AC06]	Insulin (Human), Metformin	Acetylsalicylic Acid	0.522963	2.56671	0.00342084	L5
Male	Old	[A10AB05, A10AD05, A10AE04]	[C09CA01]	Insulin Aspart, Insulin Aspart, Insulin Glargine	Losartan	0.372093	2.34957	0.000155052	L5
Male	Old	[A10AD05, A10BA02]	[B01AC06]	Insulin Aspart, Metformin	Acetylsalicylic Acid	0.449067	2.20403	0.00303321	L5
Female	Old	[A10BG, A10AD]	[C03AA]	Insulins And Analogues For Injection, Intermediate- Or Long-Acting Combined With Fast-Acting, Thiazolidinediones	Thiazides, Plain	0.186916	3.98316	0.000135099	L4
Female	Old	[A10BX, A10BB, A10BA]	[H03AA]	Biguanides, Sulfonylureas, Other Blood Glucose Lowering Drugs, Excl. Insulins	Thyroid Hormones	0.141732	2.33445	0.000121589	L4
Female	Middle-Aged	[A10BF01]	[M01AB05]	Acarbose	Diclofenac	0.155556	2.11436	0.000112396	L5
Male	Old	[A10AC01, A10BB01]	[B01AC06]	Insulin (Human), Glibenclamide	Acetylsalicylic Acid	0.478992	2.3509	0.000552374	L5
Male	Middle-Aged	[A10BX02]	[C07AA05]	Repaglinide	Propranolol	0.1	2.05493	0.000108221	L5
Female	Old	[A10AB01, A10BB01, A10BA02]	[B01AC06]	Insulin (Human), Metformin, Glibenclamide	Acetylsalicylic Acid	0.492958	3.47976	0.000236423	L5
Male	Old	[A10BB09, A10AE04, A10BA02]	[B01AC06]	Insulin Glargine, Metformin, Gliclazide	Acetylsalicylic Acid	0.529412	2.59836	0.000348868	L5
Female	Middle-Aged	[A10AC, A10BA]	[H03AA]	Insulins And Analogues For Injection, Intermediate-Acting, Biguanides	Thyroid Hormones	0.148148	2.8681	0.000192678	L4
Female	Old	[A10AB05, A10AB01, A10AC01, A10BA02]	[C09CA01]	Insulin (Human), Insulin Aspart, Insulin (Human), Metformin	Losartan	0.789474	4.39954	0.000101324	L5
Male	Middle-Aged	[A10BF01, A10BB09, A10BA02]	[C09CA01]	Metformin, Gliclazide, Acarbose	Losartan	0.3	15.5155	0.000108221	L5
Male	Old	[A10A]	[C09C]	Insulins And Analogues	Angiotensin Ii Receptor Blockers (Arbs), Plain	0.391866	2.22634	0.0220368	L3
Male	Old	[A10AB05, A10BB01]	[B01AC06]	Insulin Aspart, Glibenclamide	Acetylsalicylic Acid	0.516129	2.53317	0.000155052	L5
Male	Middle-Aged	[A10BF01, A10BB09]	[C09CA01]	Gliclazide, Acarbose	Losartan	0.3	15.5155	0.000108221	L5
Male	Old	[A10AE, A10BB, A10BA]	[C09AA]	Insulins And Analogues For Injection, Long-Acting, Biguanides, Sulfonylureas	Ace Inhibitors, Plain	0.107527	2.64123	0.000193815	L4
Male	Old	[A10BD]	[C09CA]	Combinations Of Oral Blood Glucose Lowering Drugs	Angiotensin Ii Receptor Blockers (Arbs), Plain	0.411765	2.33939	0.000203506	L4
Male	Old	[A10BB09, A10BB01]	[C01DA02]	Glibenclamide, Gliclazide	Glyceryl Trinitrate	0.30625	3.24692	0.000474848	L5
Male	Middle-Aged	[A10BG, A10BA]	[B01AC]	Biguanides, Thiazolidinediones	Platelet Aggregation Inhibitors Excl. Heparin	0.209302	8.72492	0.000324664	L4
Male	Old	[A10BB09, A10BG03, A10BB01, A10BA02]	[C07AB02]	Metformin, Glibenclamide, Gliclazide, Pioglitazone	Metoprolol	0.352941	3.83453	0.000116289	L5
Female	Old	[A10BA]	[B01AC]	Biguanides	Platelet Aggregation Inhibitors Excl. Heparin	0.299674	2.08829	0.046528	L4
Female	Old	[A10BF, A10AB, A10BA]	[C09CA]	Insulins And Analogues For Injection, Fast-Acting, Biguanides, Alpha Glucosidase Inhibitors	Angiotensin Ii Receptor Blockers (Arbs), Plain	0.625	3.15893	0.000135099	L4
Female	Old	[A10BG03, A10AB01]	[C03AA03]	Insulin (Human), Pioglitazone	Hydrochlorothiazide	0.219178	4.67067	0.000108079	L5
Male	Old	[A10AC01, A10BA02]	[C09CA01]	Insulin (Human), Metformin	Losartan	0.475556	3.00288	0.00311074	L5
Male	Old	[A10BG, A10BB, A10BA]	[C09AA]	Biguanides, Sulfonylureas, Thiazolidinediones	Ace Inhibitors, Plain	0.129082	3.17071	0.000804334	L4
Female	Old	[A10AB, A10BA]	[C09AA]	Insulins And Analogues For Injection, Fast-Acting, Biguanides	Ace Inhibitors, Plain	0.122449	3.38829	0.00117536	L4
Female	Old	[A10AD05, A10AC01]	[C01DA02]	Insulin (Human), Insulin Aspart	Glyceryl Trinitrate	0.236559	2.76555	0.000148608	L5
Male	Old	[A10AE, A10AD, A10BA]	[A02BA]	Insulins And Analogues For Injection, Intermediate- Or Long-Acting Combined With Fast-Acting, Insulins And Analogues For Injection, Long-Acting, Biguanides	H2-Receptor Antagonists	0.184615	2.33578	0.000116289	L4
Female	Middle-Aged	[A10AE04]	[C10AA05]	Insulin Glargine	Atorvastatin	0.195402	7.68286	0.000545922	L5
Male	Old	[A10BG, A10AB]	[C09CA]	Insulins And Analogues For Injection, Fast-Acting, Thiazolidinediones	Angiotensin Ii Receptor Blockers (Arbs), Plain	0.672414	3.82024	0.00037794	L4
Male	Old	[A10AE, A10AD, A10AB]	[C09CA]	Insulins And Analogues For Injection, Fast-Acting, Insulins And Analogues For Injection, Intermediate- Or Long-Acting Combined With Fast-Acting, Insulins And Analogues For Injection, Long-Acting	Angiotensin Ii Receptor Blockers (Arbs), Plain	0.468085	2.65937	0.000213197	L4
Male	Middle-Aged	[A10BG03, A10BB01, A10BA02]	[B01AC06]	Metformin, Glibenclamide, Pioglitazone	Acetylsalicylic Acid	0.294118	12.5242	0.000180369	L5
Male	Old	[A10AD05, A10BB01, A10BA02]	[C10AA05]	Insulin Aspart, Metformin, Glibenclamide	Atorvastatin	0.591549	2.92672	0.000407012	L5
Female	Middle-Aged	[A10AB05, A10BA02]	[B01AC06]	Insulin Aspart, Metformin	Acetylsalicylic Acid	0.225806	9.34434	0.000112396	L5
Female	Old	[A10BG, A10AE, A10BA]	[C09AA]	Insulins And Analogues For Injection, Long-Acting, Biguanides, Thiazolidinediones	Ace Inhibitors, Plain	0.180851	5.00433	0.000114834	L4
Male	Middle-Aged	[A10BF01, A10BB09, A10BA02]	[B01AC06]	Metformin, Gliclazide, Acarbose	Acetylsalicylic Acid	0.4	17.0329	0.000144295	L5
Male	Middle-Aged	[A10AB05, A10AE04]	[C10AA05]	Insulin Aspart, Insulin Glargine	Atorvastatin	0.2375	6.96692	0.000685401	L5
Male	Old	[A10BG, A10AC]	[C01DA]	Insulins And Analogues For Injection, Intermediate-Acting, Thiazolidinediones	Organic Nitrates	0.231884	2.40462	0.000155052	L4
Female	Old	[A10AC, A10AB, A10BB, A10BA]	[M01AB]	Insulins And Analogues For Injection, Fast-Acting, Insulins And Analogues For Injection, Intermediate-Acting, Biguanides, Sulfonylureas	Acetic Acid Derivatives And Related Substances	0.271605	2.1078	0.000148608	L4
Female	Old	[A10AB05, A10AB01, A10AC01]	[C09CA01]	Insulin (Human), Insulin Aspart, Insulin (Human)	Losartan	0.714286	3.98053	0.000135099	L5
Male	Middle-Aged	[A10BG, A10BB, A10BA]	[B01AC]	Biguanides, Sulfonylureas, Thiazolidinediones	Platelet Aggregation Inhibitors Excl. Heparin	0.227273	9.47403	0.000180369	L4
Female	Old	[A10AC, A10BA]	[C07AB]	Insulins And Analogues For Injection, Intermediate-Acting, Biguanides	Beta Blocking Agents, Selective	0.324403	2.3111	0.00302621	L4
Female	Old	[A10BX02, A10AE04]	[C09CA03]	Insulin Glargine, Repaglinide	Valsartan	0.109091	5.23495	0.000121589	L5
Female	Old	[A10AC, A10BB, A10BA]	[C09CA]	Insulins And Analogues For Injection, Intermediate-Acting, Biguanides, Sulfonylureas	Angiotensin Ii Receptor Blockers (Arbs), Plain	0.541667	2.73774	0.000526885	L4
Female	Old	[A10BF01, A10AE04]	[C10AA05]	Insulin Glargine, Acarbose	Atorvastatin	0.623529	2.84154	0.000358011	L5
Male	Old	[A10AE, A10AB, A10BB]	[C07AB]	Insulins And Analogues For Injection, Fast-Acting, Insulins And Analogues For Injection, Long-Acting, Sulfonylureas	Beta Blocking Agents, Selective	0.390244	3.33773	0.000155052	L4
Male	Old	[A10BF, A10AD]	[C10AA]	Insulins And Analogues For Injection, Intermediate- Or Long-Acting Combined With Fast-Acting, Alpha Glucosidase Inhibitors	Hmg Coa Reductase Inhibitors	0.631579	2.95812	0.000232578	L4
Male	Old	[A10BG03, A10AC01]	[C01DA02]	Insulin (Human), Pioglitazone	Glyceryl Trinitrate	0.217391	2.30482	0.000145362	L5
Female	Old	[A10BF01, A10BB01]	[A11DA01]	Glibenclamide, Acarbose	Thiamine (Vit B1)	0.10643	2.87622	0.000324237	L5
Female	Old	[A10AE04, A10AC01]	[C01DA02]	Insulin (Human), Insulin Glargine	Glyceryl Trinitrate	0.344262	4.02469	0.000141854	L5
Female	Old	[A10AD05, A10AE04]	[A11DA01]	Insulin Aspart, Insulin Glargine	Thiamine (Vit B1)	0.1875	5.06709	0.000182383	L5
Male	Middle-Aged	[A10AD05, A10BA02]	[C09CA03]	Insulin Aspart, Metformin	Valsartan	0.130435	39.7339	0.000108221	L5
Male	Old	[A10BG03, A10AE04, A10BA02]	[C09CA01]	Insulin Glargine, Metformin, Pioglitazone	Losartan	0.431818	2.7267	0.000184125	L5
Male	Old	[A10BF01, A10BG03, A10BB01]	[B01AC06]	Glibenclamide, Acarbose, Pioglitazone	Acetylsalicylic Acid	0.5625	2.76076	0.000348868	L5
Female	Old	[A10BG, A10AC]	[N03AX]	Insulins And Analogues For Injection, Intermediate-Acting, Thiazolidinediones	Other Antiepileptics	0.161905	2.82779	0.000114834	L4
Female	Middle-Aged	[A10BB, A10BA]	[C09CA]	Biguanides, Sulfonylureas	Angiotensin Ii Receptor Blockers (Arbs), Plain	0.213483	12.0432	0.0012203	L4
Female	Old	[A10BX]	[B01AC]	Other Blood Glucose Lowering Drugs, Excl. Insulins	Platelet Aggregation Inhibitors Excl. Heparin	0.306034	2.13262	0.002398	L4
Male	Old	[A10AD05, A10BB01, A10BA02]	[A11DA01]	Insulin Aspart, Metformin, Glibenclamide	Thiamine (Vit B1)	0.15493	5.7612	0.000106598	L5
Male	Young	[A10BB]	[C10AA]	Sulfonylureas	Hmg Coa Reductase Inhibitors	0.35	105.428	0.000208417	L4
Male	Old	[A10BX02, A10BG03]	[C10AA05]	Pioglitazone, Repaglinide	Atorvastatin	0.601626	2.97657	0.000717117	L5
Female	Old	[A10BF01, A10BG03, A10BB01]	[C08CA01]	Glibenclamide, Acarbose, Pioglitazone	Amlodipine	0.172727	2.17956	0.000128344	L5
Female	Middle-Aged	[A10AD, A10BA]	[N06AB]	Insulins And Analogues For Injection, Intermediate- Or Long-Acting Combined With Fast-Acting, Biguanides	Selective Serotonin Reuptake Inhibitors	0.134328	2.29519	0.000144509	L4
Female	Old	[A10AC01, A10BB01, A10BA02]	[C01DA02]	Insulin (Human), Metformin, Glibenclamide	Glyceryl Trinitrate	0.316239	3.69708	0.000249932	L5
Female	Old	[A10AB05, A10AB01, A10AE04, A10AC01]	[C10AA05]	Insulin (Human), Insulin Aspart, Insulin (Human), Insulin Glargine	Atorvastatin	0.692308	3.15497	0.000121589	L5
Female	Old	[A10BG03, A10AD05]	[C07AB02]	Insulin Aspart, Pioglitazone	Metoprolol	0.28125	2.70664	0.000182383	L5
Female	Old	[A10AD05, A10AB01]	[B01AC06]	Insulin (Human), Insulin Aspart	Acetylsalicylic Acid	0.492754	3.47832	0.000229668	L5
Female	Old	[A10BA]	[C09CA]	Biguanides	Angiotensin Ii Receptor Blockers (Arbs), Plain	0.412704	2.08592	0.0640773	L4
Female	Middle-Aged	[A10BG, A10BA]	[C10AB]	Biguanides, Thiazolidinediones	Fibrates	0.125	23.7348	0.000144509	L4
Female	Old	[A10AB01, A10AC01]	[B01AC06]	Insulin (Human), Insulin (Human)	Acetylsalicylic Acid	0.391358	2.76257	0.00648473	L5
Female	Old	[A10BB09, A10BG03, A10BB01]	[B01AC06]	Glibenclamide, Gliclazide, Pioglitazone	Acetylsalicylic Acid	0.445783	3.14675	0.000249932	L5
Female	Old	[A10BF01, A10BB01]	[C10AA05]	Glibenclamide, Acarbose	Atorvastatin	0.62306	2.8394	0.00189814	L5
Female	Old	[A10BB09, A10BB01, A10BA02]	[C03AA03]	Metformin, Glibenclamide, Gliclazide	Hydrochlorothiazide	0.185654	3.95627	0.000297217	L5
Female	Middle-Aged	[A10AD, A10BA]	[A02BC]	Insulins And Analogues For Injection, Intermediate- Or Long-Acting Combined With Fast-Acting, Biguanides	Proton Pump Inhibitors	0.119403	2.96626	0.000128452	L4
Female	Old	[A10AB05, A10AD05]	[B01AC06]	Insulin Aspart, Insulin Aspart	Acetylsalicylic Acid	0.513889	3.62751	0.000249932	L5
Male	Old	[A10BF, A10BB]	[C07AB]	Sulfonylureas, Alpha Glucosidase Inhibitors	Beta Blocking Agents, Selective	0.243792	2.08514	0.0010466	L4
Male	Old	[A10BX02, A10BB01, A10BA02]	[C09AA01]	Metformin, Glibenclamide, Repaglinide	Captopril	0.164179	5.63225	0.000106598	L5
Male	Old	[A10AC, A10AB]	[C03CA]	Insulins And Analogues For Injection, Fast-Acting, Insulins And Analogues For Injection, Intermediate-Acting	Sulfonamides, Plain	0.144094	4.35919	0.00225795	L4
Male	Old	[A10AB05, A10AE04, A10BB01]	[C10AA05]	Insulin Aspart, Insulin Glargine, Glibenclamide	Atorvastatin	0.703704	3.48161	0.000184125	L5
Male	Old	[A10BG03, A10BB01, A10BA02]	[B01AC06]	Metformin, Glibenclamide, Pioglitazone	Acetylsalicylic Acid	0.440559	2.16227	0.00183156	L5
Female	Middle-Aged	[A10AC, A10BA]	[B01AC]	Insulins And Analogues For Injection, Intermediate-Acting, Biguanides	Platelet Aggregation Inhibitors Excl. Heparin	0.209877	8.65636	0.000272961	L4
Male	Old	[A10AB, A10BB]	[C01DA]	Insulins And Analogues For Injection, Fast-Acting, Sulfonylureas	Organic Nitrates	0.225352	2.33688	0.000310105	L4
Female	Old	[A10BG, A10AB]	[C03AA]	Insulins And Analogues For Injection, Fast-Acting, Thiazolidinediones	Thiazides, Plain	0.211765	4.51269	0.000121589	L4
Female	Old	[A10AC01, A10BB01]	[C01DA02]	Insulin (Human), Glibenclamide	Glyceryl Trinitrate	0.3125	3.65336	0.000371521	L5
Female	Old	[A10AD01, A10BA02]	[B01AC06]	Insulin (Human), Metformin	Acetylsalicylic Acid	0.382979	2.70342	0.000364766	L5
Male	Middle-Aged	[A10BG03, A10BB01, A10BA02]	[C10AA05]	Metformin, Glibenclamide, Pioglitazone	Atorvastatin	0.352941	10.3533	0.000216442	L5
Female	Middle-Aged	[A10]	[H03]	Drugs Used In Diabetes	Thyroid Therapy	0.125111	2.35405	0.00679191	L2
Male	Old	[A10AD, A10AB]	[N03AX]	Insulins And Analogues For Injection, Fast-Acting, Insulins And Analogues For Injection, Intermediate- Or Long-Acting Combined With Fast-Acting	Other Antiepileptics	0.12931	3.03956	0.000145362	L4
Male	Old	[A10]	[C10]	Drugs Used In Diabetes	Lipid Modifying Agents	0.481625	2.13669	0.091694	L2
Female	Old	[A10BF01, A10BB09, A10BA02]	[H03AA01]	Metformin, Gliclazide, Acarbose	Levothyroxine Sodium	0.127551	2.10134	0.000168873	L5
Male	Old	[A10BG03, A10AB01]	[C09CA01]	Insulin (Human), Pioglitazone	Losartan	0.577778	3.64836	0.00025196	L5
Male	Young	[A10BB01]	[C10AA05]	Glibenclamide	Atorvastatin	0.285714	90.9587	0.000148869	L5
Male	Old	[A10AD, A10BB, A10BA]	[C01DA]	Insulins And Analogues For Injection, Intermediate- Or Long-Acting Combined With Fast-Acting, Biguanides, Sulfonylureas	Organic Nitrates	0.213592	2.21493	0.000213197	L4
Male	Old	[A10BX, A10BG, A10BA]	[C10AA]	Biguanides, Thiazolidinediones, Other Blood Glucose Lowering Drugs, Excl. Insulins	Hmg Coa Reductase Inhibitors	0.643836	3.01552	0.000455466	L4
Male	Middle-Aged	[A10BX02]	[B01AC06]	Repaglinide	Acetylsalicylic Acid	0.1	4.25822	0.000108221	L5
Female	Middle-Aged	[A10AB01, A10BA02]	[B01AC06]	Insulin (Human), Metformin	Acetylsalicylic Acid	0.205882	8.51984	0.000224791	L5
Female	Old	[A10BB09]	[C03AA03]	Gliclazide	Hydrochlorothiazide	0.111358	2.37302	0.00169549	L5
Male	Middle-Aged	[A10BG, A10BB, A10BA]	[A02BC]	Biguanides, Sulfonylureas, Thiazolidinediones	Proton Pump Inhibitors	0.136364	3.55276	0.000108221	L4
Female	Old	[A10AB01, A10AC01]	[C01DA02]	Insulin (Human), Insulin (Human)	Glyceryl Trinitrate	0.238483	2.78805	0.00395163	L5
Male	Middle-Aged	[A10AE, A10BA]	[C09CA]	Insulins And Analogues For Injection, Long-Acting, Biguanides	Angiotensin Ii Receptor Blockers (Arbs), Plain	0.444444	19.8717	0.000721475	L4
Female	Old	[A10AB05, A10AE04, A10AC01]	[C09CA01]	Insulin Aspart, Insulin (Human), Insulin Glargine	Losartan	0.666667	3.71516	0.000135099	L5
Male	Old	[A10A, A10B]	[A11D]	Insulins And Analogues, Blood Glucose Lowering Drugs, Excl. Insulins	Vitamin B1, Plain And In Combination With Vitamin B6 And B12	0.103591	3.85211	0.00243238	L3
Male	Old	[A10BF, A10BG, A10BB]	[A11DA]	Sulfonylureas, Alpha Glucosidase Inhibitors, Thiazolidinediones	Vitamin B1, Plain	0.123711	4.60032	0.000116289	L4
Female	Old	[A10AE04]	[B01AC06]	Insulin Glargine	Acetylsalicylic Acid	0.300493	2.12116	0.00535666	L5
Female	Middle-Aged	[A10AE]	[C10AA]	Insulins And Analogues For Injection, Long-Acting	Hmg Coa Reductase Inhibitors	0.206897	7.67909	0.000578035	L4
Male	Old	[A10AB]	[C10AA]	Insulins And Analogues For Injection, Fast-Acting	Hmg Coa Reductase Inhibitors	0.47871	2.24213	0.0107858	L4
Male	Middle-Aged	[A10BG03, A10BB01, A10BA02]	[N02AJ06]	Metformin, Glibenclamide, Pioglitazone	Codeine And Paracetamol	0.176471	9.86278	0.000108221	L5
Female	Old	[A10BX, A10BG, A10BA]	[B01AC]	Biguanides, Thiazolidinediones, Other Blood Glucose Lowering Drugs, Excl. Insulins	Platelet Aggregation Inhibitors Excl. Heparin	0.42268	2.94547	0.000276952	L4
Female	Old	[A10BG, A10AD]	[C07AB]	Insulins And Analogues For Injection, Intermediate- Or Long-Acting Combined With Fast-Acting, Thiazolidinediones	Beta Blocking Agents, Selective	0.28972	2.06401	0.000209403	L4
Female	Old	[A10BG03, A10AE04, A10BB01]	[C10AA05]	Insulin Glargine, Glibenclamide, Pioglitazone	Atorvastatin	0.585366	2.66762	0.000162118	L5
Female	Old	[A10BG, A10AC]	[C09CA]	Insulins And Analogues For Injection, Intermediate-Acting, Thiazolidinediones	Angiotensin Ii Receptor Blockers (Arbs), Plain	0.571429	2.88816	0.000405296	L4
Male	Old	[A10BG, A10AD]	[C07AB]	Insulins And Analogues For Injection, Intermediate- Or Long-Acting Combined With Fast-Acting, Thiazolidinediones	Beta Blocking Agents, Selective	0.246753	2.11046	0.000184125	L4
Male	Middle-Aged	[A10BF, A10BB]	[B01AC]	Sulfonylureas, Alpha Glucosidase Inhibitors	Platelet Aggregation Inhibitors Excl. Heparin	0.285714	11.9102	0.000216442	L4
Male	Old	[A10BB, A10BA]	[C09AA]	Biguanides, Sulfonylureas	Ace Inhibitors, Plain	0.103389	2.53959	0.00526209	L4
Female	Old	[A10BF01, A10BG03]	[C10AA05]	Acarbose, Pioglitazone	Atorvastatin	0.655	2.98495	0.000884896	L5
Male	Old	[A10AE, A10AD, A10AB, A10BA]	[C10AA]	Insulins And Analogues For Injection, Fast-Acting, Insulins And Analogues For Injection, Intermediate- Or Long-Acting Combined With Fast-Acting, Insulins And Analogues For Injection, Long-Acting, Biguanides	Hmg Coa Reductase Inhibitors	0.56	2.62286	0.000135671	L4
Female	Middle-Aged	[A10BX02, A10BA02]	[C10AA05]	Metformin, Repaglinide	Atorvastatin	0.25	9.82955	0.000160565	L5
Female	Middle-Aged	[A10BX02]	[C10AA05]	Repaglinide	Atorvastatin	0.215686	8.48039	0.000176622	L5
Male	Old	[A10AB01, A10AD05, A10BA02]	[C09CA01]	Insulin (Human), Insulin Aspart, Metformin	Losartan	0.6	3.78868	0.000145362	L5
Female	Old	[A10AB01, A10AC01, A10BA02]	[C03CA01]	Insulin (Human), Insulin (Human), Metformin	Furosemide	0.117417	4.28877	0.000810592	L5
Female	Old	[A10BF01, A10BX02]	[C08CA01]	Acarbose, Repaglinide	Amlodipine	0.18	2.27133	0.000121589	L5
Female	Old	[A10AD, A10BB]	[B01AC]	Insulins And Analogues For Injection, Intermediate- Or Long-Acting Combined With Fast-Acting, Sulfonylureas	Platelet Aggregation Inhibitors Excl. Heparin	0.447699	3.11981	0.000722778	L4
Female	Old	[A10AE, A10BA]	[C10AA]	Insulins And Analogues For Injection, Long-Acting, Biguanides	Hmg Coa Reductase Inhibitors	0.639781	2.76462	0.00551878	L4
Male	Old	[A10BF01, A10BB01, A10BA02]	[C10AA05]	Metformin, Glibenclamide, Acarbose	Atorvastatin	0.568093	2.81067	0.00141485	L5
Male	Old	[A10AC, A10AB]	[C09CA]	Insulins And Analogues For Injection, Fast-Acting, Insulins And Analogues For Injection, Intermediate-Acting	Angiotensin Ii Receptor Blockers (Arbs), Plain	0.454545	2.58245	0.00712271	L4
Female	Old	[A10AD01, A10BA02]	[N03AX12]	Insulin (Human), Metformin	Gabapentin	0.120567	2.32346	0.000114834	L5
Male	Old	[A10AC, A10AB, A10BB, A10BA]	[C07AB]	Insulins And Analogues For Injection, Fast-Acting, Insulins And Analogues For Injection, Intermediate-Acting, Biguanides, Sulfonylureas	Beta Blocking Agents, Selective	0.310345	2.65436	0.000174434	L4
Male	Old	[A10BF, A10AC]	[C09CA]	Insulins And Analogues For Injection, Intermediate-Acting, Alpha Glucosidase Inhibitors	Angiotensin Ii Receptor Blockers (Arbs), Plain	0.62963	3.57717	0.000164743	L4
Male	Middle-Aged	[A10AE, A10BA]	[B01AC]	Insulins And Analogues For Injection, Long-Acting, Biguanides	Platelet Aggregation Inhibitors Excl. Heparin	0.266667	11.1162	0.000432885	L4
Female	Middle-Aged	[A10AC01, A10BA02]	[H03AA01]	Insulin (Human), Metformin	Levothyroxine Sodium	0.148148	2.87167	0.000192678	L5
Male	Old	[A10BF, A10BG, A10BA]	[C09CA]	Biguanides, Alpha Glucosidase Inhibitors, Thiazolidinediones	Angiotensin Ii Receptor Blockers (Arbs), Plain	0.55102	3.13056	0.000523301	L4
Male	Old	[A10AB, A10BB, A10BA]	[B01AC]	Insulins And Analogues For Injection, Fast-Acting, Biguanides, Sulfonylureas	Platelet Aggregation Inhibitors Excl. Heparin	0.553191	2.67424	0.00050392	L4
Male	Old	[A10AB01, A10AC01, A10BA02]	[C08CA01]	Insulin (Human), Insulin (Human), Metformin	Amlodipine	0.147573	2.36757	0.000736498	L5
Female	Old	[A10BG03, A10AC01]	[C01DA02]	Insulin (Human), Pioglitazone	Glyceryl Trinitrate	0.295238	3.45156	0.000209403	L5
Male	Old	[A10AB01, A10BB01, A10BA02]	[C07AB02]	Insulin (Human), Metformin, Glibenclamide	Metoprolol	0.25	2.71612	0.000135671	L5
Male	Old	[A10AB, A10BB]	[B01AC]	Insulins And Analogues For Injection, Fast-Acting, Sulfonylureas	Platelet Aggregation Inhibitors Excl. Heparin	0.542254	2.62137	0.000746189	L4
Female	Middle-Aged	[A10AB, A10BA]	[A11DA]	Insulins And Analogues For Injection, Fast-Acting, Biguanides	Vitamin B1, Plain	0.132653	8.64188	0.000208735	L4
Female	Old	[A10AE, A10AB, A10BA]	[A11DA]	Insulins And Analogues For Injection, Fast-Acting, Insulins And Analogues For Injection, Long-Acting, Biguanides	Vitamin B1, Plain	0.147959	3.99852	0.000391786	L4
Female	Old	[A10BG03, A10AC01]	[B01AC06]	Insulin (Human), Pioglitazone	Acetylsalicylic Acid	0.419048	2.95803	0.000297217	L5
Male	Old	[A10AE, A10BB]	[C07AB]	Insulins And Analogues For Injection, Long-Acting, Sulfonylureas	Beta Blocking Agents, Selective	0.263566	2.25426	0.000658972	L4
Female	Young	[A10A, A10B]	[C10A]	Insulins And Analogues, Blood Glucose Lowering Drugs, Excl. Insulins	Lipid Modifying Agents, Plain	0.27907	91.0268	0.00015722	L3
Female	Old	[A10BF01]	[C09CA01]	Acarbose	Losartan	0.466912	2.60198	0.0034315	L5
Female	Old	[A10AE04, A10BB01, A10BA02]	[C10AA05]	Insulin Glargine, Metformin, Glibenclamide	Atorvastatin	0.636364	2.90002	0.000992975	L5
Female	Old	[A10AE, A10AB]	[B01AC]	Insulins And Analogues For Injection, Fast-Acting, Insulins And Analogues For Injection, Long-Acting	Platelet Aggregation Inhibitors Excl. Heparin	0.328736	2.29081	0.00193191	L4
Female	Old	[A10BB09]	[B01AC06]	Gliclazide	Acetylsalicylic Acid	0.319876	2.25798	0.00487031	L5
Female	Old	[A10AB01]	[C10AA05]	Insulin (Human)	Atorvastatin	0.526566	2.39966	0.00897055	L5
Male	Old	[A10BX02, A10BB01]	[C10AA05]	Glibenclamide, Repaglinide	Atorvastatin	0.47191	2.3348	0.000407012	L5
Male	Old	[A10AD, A10BA]	[C09CA]	Insulins And Analogues For Injection, Intermediate- Or Long-Acting Combined With Fast-Acting, Biguanides	Angiotensin Ii Receptor Blockers (Arbs), Plain	0.468421	2.66128	0.00344991	L4
Male	Old	[A10BB09, A10BG03, A10AE04]	[C10AA05]	Insulin Glargine, Gliclazide, Pioglitazone	Atorvastatin	0.764706	3.78342	0.00012598	L5
Female	Old	[A10AD01, A10BA02]	[N05BA12]	Insulin (Human), Metformin	Alprazolam	0.120567	2.95657	0.000114834	L5
Male	Middle-Aged	[A10BX02]	[A02BC01]	Repaglinide	Omeprazole	0.1	2.61519	0.000108221	L5
Male	Middle-Aged	[A10AE, A10BB]	[B01AC]	Insulins And Analogues For Injection, Long-Acting, Sulfonylureas	Platelet Aggregation Inhibitors Excl. Heparin	0.357143	14.8878	0.000180369	L4
Female	Middle-Aged	[A10BF01, A10BA02]	[A11CC05]	Metformin, Acarbose	Colecalciferol	0.225806	2.45089	0.000112396	L5
Male	Old	[A10BF, A10BG, A10BB]	[C09CA]	Sulfonylureas, Alpha Glucosidase Inhibitors, Thiazolidinediones	Angiotensin Ii Receptor Blockers (Arbs), Plain	0.556701	3.16283	0.000523301	L4
Male	Old	[A10AE, A10BB]	[C03CA]	Insulins And Analogues For Injection, Long-Acting, Sulfonylureas	Sulfonamides, Plain	0.116279	3.51772	0.000290723	L4
Male	Old	[A10BX, A10AB]	[C09CA]	Insulins And Analogues For Injection, Fast-Acting, Other Blood Glucose Lowering Drugs, Excl. Insulins	Angiotensin Ii Receptor Blockers (Arbs), Plain	0.565217	3.21122	0.00012598	L4
Male	Old	[A10BX, A10AD, A10BA]	[C10AA]	Insulins And Analogues For Injection, Intermediate- Or Long-Acting Combined With Fast-Acting, Biguanides, Other Blood Glucose Lowering Drugs, Excl. Insulins	Hmg Coa Reductase Inhibitors	0.631579	2.95812	0.000116289	L4
Female	Old	[A10BG03, A10AC01, A10BA02]	[C01DA02]	Insulin (Human), Metformin, Pioglitazone	Glyceryl Trinitrate	0.258621	3.02347	0.000101324	L5
Male	Old	[A10AD, A10AC, A10AB, A10BA]	[B01AC]	Insulins And Analogues For Injection, Fast-Acting, Insulins And Analogues For Injection, Intermediate-Acting, Insulins And Analogues For Injection, Intermediate- Or Long-Acting Combined With Fast-Acting, Biguanides	Platelet Aggregation Inhibitors Excl. Heparin	0.64	3.09389	0.000155052	L4
Female	Old	[A10BF01, A10AC01]	[B01AC06]	Insulin (Human), Acarbose	Acetylsalicylic Acid	0.392857	2.77315	0.000148608	L5
Male	Old	[A10AD]	[C03CA]	Insulins And Analogues For Injection, Intermediate- Or Long-Acting Combined With Fast-Acting	Sulfonamides, Plain	0.100052	3.02683	0.00185094	L4
Female	Old	[A10BB09, A10AE04, A10BA02]	[H03AA01]	Insulin Glargine, Metformin, Gliclazide	Levothyroxine Sodium	0.189655	3.12448	0.000148608	L5
Female	Old	[A10AD01, A10BA02]	[C10AA05]	Insulin (Human), Metformin	Atorvastatin	0.631206	2.87652	0.000601189	L5
Male	Old	[A10BX02, A10BB09]	[C10AA05]	Gliclazide, Repaglinide	Atorvastatin	0.65	3.21591	0.00037794	L5
Female	Old	[A10BB09, A10AD05, A10BA02]	[C09CA01]	Insulin Aspart, Metformin, Gliclazide	Losartan	0.555556	3.09597	0.000168873	L5
Male	Old	[A10AE, A10AB, A10BA]	[C09CA]	Insulins And Analogues For Injection, Fast-Acting, Insulins And Analogues For Injection, Long-Acting, Biguanides	Angiotensin Ii Receptor Blockers (Arbs), Plain	0.490991	2.78951	0.00105629	L4
Female	Middle-Aged	[A10A, A10B]	[B01A]	Insulins And Analogues, Blood Glucose Lowering Drugs, Excl. Insulins	Antithrombotic Agents	0.190698	6.47935	0.000658317	L3
Male	Middle-Aged	[A10AC01]	[C09CA01]	Insulin (Human)	Losartan	0.16129	8.34166	0.00108221	L5
Male	Old	[A10BD]	[C09AA]	Combinations Of Oral Blood Glucose Lowering Drugs	Ace Inhibitors, Plain	0.294118	7.22454	0.000145362	L4
Female	Old	[A10AB05]	[N03AX12]	Insulin Aspart	Gabapentin	0.121516	2.34174	0.000736287	L5
Female	Old	[A10AC, A10AB]	[C10AA]	Insulins And Analogues For Injection, Fast-Acting, Insulins And Analogues For Injection, Intermediate-Acting	Hmg Coa Reductase Inhibitors	0.557137	2.4075	0.00925426	L4
Male	Old	[A10BF, A10AE, A10BA]	[B01AC]	Insulins And Analogues For Injection, Long-Acting, Biguanides, Alpha Glucosidase Inhibitors	Platelet Aggregation Inhibitors Excl. Heparin	0.5	2.4171	0.00012598	L4
Male	Middle-Aged	[A10AB05, A10BA02]	[C10AB04]	Insulin Aspart, Metformin	Gemfibrozil	0.136364	16.8756	0.000108221	L5
Male	Old	[A10AC, A10BA]	[C08CA]	Insulins And Analogues For Injection, Intermediate-Acting, Biguanides	Dihydropyridine Derivatives	0.142222	2.26412	0.000930314	L4
Female	Old	[A10AC, A10BB, A10BA]	[C08CA]	Insulins And Analogues For Injection, Intermediate-Acting, Biguanides, Sulfonylureas	Dihydropyridine Derivatives	0.180556	2.26367	0.000175628	L4
Male	Old	[A10BG03, A10BB01]	[B01AC06]	Glibenclamide, Pioglitazone	Acetylsalicylic Acid	0.422939	2.07579	0.00228702	L5
Female	Old	[A10BX02, A10AE04]	[C03AA03]	Insulin Glargine, Repaglinide	Hydrochlorothiazide	0.139394	2.97047	0.000155363	L5
Female	Old	[A10BG, A10AC, A10AB]	[C03CA]	Insulins And Analogues For Injection, Fast-Acting, Insulins And Analogues For Injection, Intermediate-Acting, Thiazolidinediones	Sulfonamides, Plain	0.239437	8.74567	0.000114834	L4
Male	Old	[A10BG03, A10AB01]	[C01DA02]	Insulin (Human), Pioglitazone	Glyceryl Trinitrate	0.244444	2.59164	0.000106598	L5
Female	Young	[A10AC, A10AB]	[H03AA]	Insulins And Analogues For Injection, Fast-Acting, Insulins And Analogues For Injection, Intermediate-Acting	Thyroid Hormones	0.131148	6.72713	0.000209627	L4
Male	Middle-Aged	[A10BG03, A10BB01, A10BA02]	[N02BE51]	Metformin, Glibenclamide, Pioglitazone	Paracetamol, Combinations Excl. Psycholeptics	0.235294	3.82108	0.000144295	L5
Male	Middle-Aged	[A10BX, A10BA]	[B01AC]	Biguanides, Other Blood Glucose Lowering Drugs, Excl. Insulins	Platelet Aggregation Inhibitors Excl. Heparin	0.15	6.25286	0.000108221	L4
Female	Old	[A10AD]	[C10AA]	Insulins And Analogues For Injection, Intermediate- Or Long-Acting Combined With Fast-Acting	Hmg Coa Reductase Inhibitors	0.491284	2.12294	0.00932856	L4
Male	Old	[A10AB05, A10AE04, A10BB01]	[B01AC06]	Insulin Aspart, Insulin Glargine, Glibenclamide	Acetylsalicylic Acid	0.518519	2.5449	0.000135671	L5
Male	Old	[A10BX, A10BG, A10BA]	[C09AA]	Biguanides, Thiazolidinediones, Other Blood Glucose Lowering Drugs, Excl. Insulins	Ace Inhibitors, Plain	0.205479	5.04728	0.000145362	L4
Female	Old	[A10AC, A10AB, A10BA]	[C03AA]	Insulins And Analogues For Injection, Fast-Acting, Insulins And Analogues For Injection, Intermediate-Acting, Biguanides	Thiazides, Plain	0.17154	3.6555	0.00118887	L4
Female	Old	[A10AD05, A10AB01]	[C07AB02]	Insulin (Human), Insulin Aspart	Metoprolol	0.289855	2.78945	0.000135099	L5
Male	Middle-Aged	[A10]	[C10]	Drugs Used In Diabetes	Lipid Modifying Agents	0.320396	7.34025	0.0139966	L2
Male	Middle-Aged	[A10BB09, A10AE04]	[C10AA05]	Insulin Glargine, Gliclazide	Atorvastatin	0.428571	12.5719	0.000108221	L5
Male	Old	[A10BG03, A10BA02]	[C09CA01]	Metformin, Pioglitazone	Losartan	0.444121	2.80438	0.00442868	L5
Male	Old	[A10BX02, A10BB09]	[C08CA01]	Gliclazide, Repaglinide	Amlodipine	0.183333	2.94129	0.000106598	L5
Female	Middle-Aged	[A10AE04, A10BA02]	[B01AC06]	Insulin Glargine, Metformin	Acetylsalicylic Acid	0.122807	5.08201	0.000112396	L5
Female	Old	[A10AB05, A10AB01, A10AE04, A10BA02]	[C10AA05]	Insulin (Human), Insulin Aspart, Insulin Glargine, Metformin	Atorvastatin	0.8	3.64574	0.000108079	L5
Female	Middle-Aged	[A10BF, A10BB]	[C10AA]	Sulfonylureas, Alpha Glucosidase Inhibitors	Hmg Coa Reductase Inhibitors	0.473684	17.5811	0.000144509	L4
Female	Old	[A10BG, A10BA]	[C10AA]	Biguanides, Thiazolidinediones	Hmg Coa Reductase Inhibitors	0.655556	2.83279	0.00717374	L4
Female	Old	[A10AC, A10AB, A10BA]	[N03AX]	Insulins And Analogues For Injection, Fast-Acting, Insulins And Analogues For Injection, Intermediate-Acting, Biguanides	Other Antiepileptics	0.132554	2.31515	0.000918671	L4
Female	Old	[A10BG, A10AD, A10BA]	[C09CA]	Insulins And Analogues For Injection, Intermediate- Or Long-Acting Combined With Fast-Acting, Biguanides, Thiazolidinediones	Angiotensin Ii Receptor Blockers (Arbs), Plain	0.636364	3.21636	0.000283707	L4
Female	Old	[A10AD, A10BB, A10BA]	[C03AA]	Insulins And Analogues For Injection, Intermediate- Or Long-Acting Combined With Fast-Acting, Biguanides, Sulfonylureas	Thiazides, Plain	0.104046	2.21722	0.000121589	L4
Male	Middle-Aged	[A10AE]	[B01AC]	Insulins And Analogues For Injection, Long-Acting	Platelet Aggregation Inhibitors Excl. Heparin	0.134328	5.59957	0.000649327	L4
Male	Middle-Aged	[A10BF01, A10BB01]	[B01AC06]	Glibenclamide, Acarbose	Acetylsalicylic Acid	0.25	10.6455	0.000108221	L5
Female	Old	[A10BG03, A10AD05, A10BA02]	[B01AC06]	Insulin Aspart, Metformin, Pioglitazone	Acetylsalicylic Acid	0.354839	2.50478	0.000148608	L5
Female	Old	[A10AD05, A10BB01]	[C09CA01]	Insulin Aspart, Glibenclamide	Losartan	0.521739	2.90752	0.000567414	L5
Female	Old	[A10BF01, A10BB09, A10BA02]	[C09CA01]	Metformin, Gliclazide, Acarbose	Losartan	0.586735	3.26972	0.000776817	L5
Female	Old	[A10AD, A10AB]	[A11DA]	Insulins And Analogues For Injection, Fast-Acting, Insulins And Analogues For Injection, Intermediate- Or Long-Acting Combined With Fast-Acting	Vitamin B1, Plain	0.14966	4.04448	0.000148608	L4
Male	Old	[A10BF, A10AC]	[B01AC]	Insulins And Analogues For Injection, Intermediate-Acting, Alpha Glucosidase Inhibitors	Platelet Aggregation Inhibitors Excl. Heparin	0.481481	2.32758	0.00012598	L4
Female	Old	[A10BB09, A10AD05]	[C07AB02]	Insulin Aspart, Gliclazide	Metoprolol	0.296875	2.85701	0.000128344	L5
Female	Old	[A10BB09, A10BB01, A10BA02]	[A12AX]	Metformin, Glibenclamide, Gliclazide	NULL	0.105485	2.18559	0.000168873	L5
Male	Old	[A10AE04, A10BB01]	[C09CA01]	Insulin Glargine, Glibenclamide	Losartan	0.452941	2.86008	0.000746189	L5
Female	Old	[A10AE, A10AB, A10BA]	[C07AB]	Insulins And Analogues For Injection, Fast-Acting, Insulins And Analogues For Injection, Long-Acting, Biguanides	Beta Blocking Agents, Selective	0.295918	2.10817	0.000783572	L4
Male	Old	[A10AE04, A10BB01, A10BA02]	[C07AB02]	Insulin Glargine, Metformin, Glibenclamide	Metoprolol	0.201493	2.18912	0.000261651	L5
Female	Old	[A10AB01]	[C08CA01]	Insulin (Human)	Amlodipine	0.159397	2.01135	0.00271548	L5
Female	Old	[A10AE, A10AC, A10AB, A10BA]	[B01AC]	Insulins And Analogues For Injection, Fast-Acting, Insulins And Analogues For Injection, Intermediate-Acting, Insulins And Analogues For Injection, Long-Acting, Biguanides	Platelet Aggregation Inhibitors Excl. Heparin	0.483871	3.37188	0.000101324	L4
Male	Old	[A10AB05, A10BA02]	[C09CA01]	Insulin Aspart, Metformin	Losartan	0.387665	2.4479	0.000852788	L5
Male	Middle-Aged	[A10BG, A10BB, A10BA]	[A02BA]	Biguanides, Sulfonylureas, Thiazolidinediones	H2-Receptor Antagonists	0.136364	2.39856	0.000108221	L4
Male	Old	[A10BG, A10AB]	[C07AB]	Insulins And Analogues For Injection, Fast-Acting, Thiazolidinediones	Beta Blocking Agents, Selective	0.310345	2.65436	0.000174434	L4
Male	Middle-Aged	[A10AC, A10AB, A10BA]	[C10AA]	Insulins And Analogues For Injection, Fast-Acting, Insulins And Analogues For Injection, Intermediate-Acting, Biguanides	Hmg Coa Reductase Inhibitors	0.259259	7.26686	0.000252516	L4
Male	Old	[A10AC, A10BA]	[C07AB]	Insulins And Analogues For Injection, Intermediate-Acting, Biguanides	Beta Blocking Agents, Selective	0.263704	2.25544	0.00172496	L4
Female	Old	[A10AC01, A10BB01, A10BA02]	[B01AC06]	Insulin (Human), Metformin, Glibenclamide	Acetylsalicylic Acid	0.478632	3.37864	0.000378276	L5
Male	Middle-Aged	[A10BA]	[C09CA]	Biguanides	Angiotensin Ii Receptor Blockers (Arbs), Plain	0.169719	7.58836	0.00501425	L4
Male	Old	[A10BG03, A10AB01, A10AC01]	[B01AC06]	Insulin (Human), Insulin (Human), Pioglitazone	Acetylsalicylic Acid	0.477273	2.34246	0.000203506	L5
Female	Old	[A10AB, A10BB]	[B01AC]	Insulins And Analogues For Injection, Fast-Acting, Sulfonylureas	Platelet Aggregation Inhibitors Excl. Heparin	0.45614	3.17864	0.000526885	L4
Female	Old	[A10AD, A10AB, A10BA]	[C09CA]	Insulins And Analogues For Injection, Fast-Acting, Insulins And Analogues For Injection, Intermediate- Or Long-Acting Combined With Fast-Acting, Biguanides	Angiotensin Ii Receptor Blockers (Arbs), Plain	0.7	3.538	0.000425561	L4
Female	Old	[A10AB05, A10AE04]	[A11DA01]	Insulin Aspart, Insulin Glargine	Thiamine (Vit B1)	0.112306	3.03501	0.000634964	L5
Female	Old	[A10BX, A10AE]	[C03AA]	Insulins And Analogues For Injection, Long-Acting, Other Blood Glucose Lowering Drugs, Excl. Insulins	Thiazides, Plain	0.139394	2.97047	0.000155363	L4
Female	Old	[A10AD, A10AB, A10BA]	[C10AA]	Insulins And Analogues For Injection, Fast-Acting, Insulins And Analogues For Injection, Intermediate- Or Long-Acting Combined With Fast-Acting, Biguanides	Hmg Coa Reductase Inhibitors	0.777778	3.36093	0.000472845	L4
Female	Middle-Aged	[A10BB09]	[C10AA05]	Gliclazide	Atorvastatin	0.413793	16.2696	0.000770713	L5
Male	Old	[A10BG, A10AE]	[C09CA]	Insulins And Analogues For Injection, Long-Acting, Thiazolidinediones	Angiotensin Ii Receptor Blockers (Arbs), Plain	0.471264	2.67743	0.000397321	L4
Female	Old	[A10BG03, A10AD05, A10BA02]	[C10AA05]	Insulin Aspart, Metformin, Pioglitazone	Atorvastatin	0.774194	3.52814	0.000324237	L5
Male	Young	[A10B, A10A]	[C10A]	Insulins And Analogues, Blood Glucose Lowering Drugs, Excl. Insulins	Lipid Modifying Agents, Plain	0.307692	77.4105	0.000119095	L3
Female	Old	[A10AD, A10BA]	[C09CA]	Insulins And Analogues For Injection, Intermediate- Or Long-Acting Combined With Fast-Acting, Biguanides	Angiotensin Ii Receptor Blockers (Arbs), Plain	0.566947	2.86551	0.0050054	L4
Male	Old	[A10AE, A10AD]	[B01AC]	Insulins And Analogues For Injection, Intermediate- Or Long-Acting Combined With Fast-Acting, Insulins And Analogues For Injection, Long-Acting	Platelet Aggregation Inhibitors Excl. Heparin	0.461538	2.23117	0.000523301	L4
Female	Old	[A10AC01, A10BB01]	[C03AA03]	Insulin (Human), Glibenclamide	Hydrochlorothiazide	0.164773	3.51129	0.000195893	L5
Female	Old	[A10AB01]	[C03AA03]	Insulin (Human)	Hydrochlorothiazide	0.113006	2.40814	0.00192516	L5
Male	Middle-Aged	[A10BF01]	[B01AC06]	Acarbose	Acetylsalicylic Acid	0.21875	9.31485	0.000252516	L5
Male	Middle-Aged	[A10BX, A10BA]	[C10AA]	Biguanides, Other Blood Glucose Lowering Drugs, Excl. Insulins	Hmg Coa Reductase Inhibitors	0.35	9.81026	0.000252516	L4
Male	Old	[A10BF, A10AE]	[C10AA]	Insulins And Analogues For Injection, Long-Acting, Alpha Glucosidase Inhibitors	Hmg Coa Reductase Inhibitors	0.622222	2.91429	0.000271341	L4
Female	Middle-Aged	[A10AB05, A10AE04, A10BA02]	[C10AA05]	Insulin Aspart, Insulin Glargine, Metformin	Atorvastatin	0.37037	14.5623	0.000160565	L5
Female	Old	[A10BX, A10AE]	[C03CA]	Insulins And Analogues For Injection, Long-Acting, Other Blood Glucose Lowering Drugs, Excl. Insulins	Sulfonamides, Plain	0.10303	3.76329	0.000114834	L4
Male	Middle-Aged	[A10BG03, A10BB01, A10BA02]	[A02BC01]	Metformin, Glibenclamide, Pioglitazone	Omeprazole	0.176471	4.61504	0.000108221	L5
Female	Old	[A10BX02, A10BG03, A10BB01, A10BA02]	[C09CA01]	Pioglitazone, Repaglinide, Metformin, Glibenclamide	Losartan	0.708333	3.94736	0.000114834	L5
Male	Middle-Aged	[A10AB01, A10BA02]	[B01AC06]	Insulin (Human), Metformin	Acetylsalicylic Acid	0.153846	6.5511	0.000144295	L5
Male	Old	[A10AE, A10BA]	[C09CA]	Insulins And Analogues For Injection, Long-Acting, Biguanides	Angiotensin Ii Receptor Blockers (Arbs), Plain	0.447903	2.54471	0.00320764	L4
Female	Old	[A10AB05, A10AE04, A10BA02]	[C09CA01]	Insulin Aspart, Insulin Glargine, Metformin	Losartan	0.464	2.58575	0.00117536	L5
Female	Old	[A10AC, A10AB]	[C09AA]	Insulins And Analogues For Injection, Fast-Acting, Insulins And Analogues For Injection, Intermediate-Acting	Ace Inhibitors, Plain	0.118341	3.27461	0.00196568	L4
Male	Old	[A10AC, A10BB]	[C09CA]	Insulins And Analogues For Injection, Intermediate-Acting, Sulfonylureas	Angiotensin Ii Receptor Blockers (Arbs), Plain	0.455172	2.58601	0.000639591	L4
Female	Old	[A10AE, A10AD]	[C09CA]	Insulins And Analogues For Injection, Intermediate- Or Long-Acting Combined With Fast-Acting, Insulins And Analogues For Injection, Long-Acting	Angiotensin Ii Receptor Blockers (Arbs), Plain	0.593103	2.99771	0.000580924	L4
Female	Old	[A10AC, A10BB, A10BA]	[C01DA]	Insulins And Analogues For Injection, Intermediate-Acting, Biguanides, Sulfonylureas	Organic Nitrates	0.326389	3.75436	0.000317482	L4
Male	Middle-Aged	[A10AC, A10BA]	[C09CA]	Insulins And Analogues For Injection, Intermediate-Acting, Biguanides	Angiotensin Ii Receptor Blockers (Arbs), Plain	0.472222	21.1137	0.000613253	L4
Female	Old	[A10BX02, A10BG03, A10BA02]	[C10AA05]	Metformin, Pioglitazone, Repaglinide	Atorvastatin	0.71134	3.24171	0.00046609	L5
Female	Old	[A10BX, A10BG]	[C03CA]	Thiazolidinediones, Other Blood Glucose Lowering Drugs, Excl. Insulins	Sulfonamides, Plain	0.10596	3.87031	0.000108079	L4
Female	Old	[A10]	[C10]	Drugs Used In Diabetes	Lipid Modifying Agents	0.538339	2.22564	0.111828	L2
Female	Old	[A10AC, A10AB, A10BB]	[C03AA]	Insulins And Analogues For Injection, Fast-Acting, Insulins And Analogues For Injection, Intermediate-Acting, Sulfonylureas	Thiazides, Plain	0.201613	4.29635	0.000168873	L4
Female	Old	[A10BG03, A10AD05]	[C08CA01]	Insulin Aspart, Pioglitazone	Amlodipine	0.208333	2.62885	0.000135099	L5
Female	Middle-Aged	[A10BB, A10BA]	[B01AC]	Biguanides, Sulfonylureas	Platelet Aggregation Inhibitors Excl. Heparin	0.19382	7.99412	0.0011079	L4
Female	Old	[A10BB09, A10AE04]	[C07AB02]	Insulin Glargine, Gliclazide	Metoprolol	0.253086	2.43561	0.000276952	L5
Female	Old	[A10AD, A10AC]	[C08CA]	Insulins And Analogues For Injection, Intermediate-Acting, Insulins And Analogues For Injection, Intermediate- Or Long-Acting Combined With Fast-Acting	Dihydropyridine Derivatives	0.178571	2.2388	0.000135099	L4
Male	Middle-Aged	[A10AB05]	[C09CA01]	Insulin Aspart	Losartan	0.139535	7.2165	0.000432885	L5
Female	Middle-Aged	[A10BX02, A10BA02]	[C09CA01]	Metformin, Repaglinide	Losartan	0.2	13.0157	0.000128452	L5
Male	Old	[A10AB01, A10BB01]	[C09CA01]	Insulin (Human), Glibenclamide	Losartan	0.4	2.52579	0.000329486	L5
Male	Old	[A10AD, A10AB, A10BA]	[C07AB]	Insulins And Analogues For Injection, Fast-Acting, Insulins And Analogues For Injection, Intermediate- Or Long-Acting Combined With Fast-Acting, Biguanides	Beta Blocking Agents, Selective	0.25	2.13823	0.000135671	L4
Male	Middle-Aged	[A10BF01, A10BA02]	[C10AA05]	Metformin, Acarbose	Atorvastatin	0.5	14.6672	0.000396811	L5
Male	Old	[A10BF01, A10BB09, A10BA02]	[C07AB02]	Metformin, Gliclazide, Acarbose	Metoprolol	0.21875	2.37661	0.000271341	L5
Female	Old	[A10AC, A10AB, A10BB]	[C09CA]	Insulins And Analogues For Injection, Fast-Acting, Insulins And Analogues For Injection, Intermediate-Acting, Sulfonylureas	Angiotensin Ii Receptor Blockers (Arbs), Plain	0.556452	2.81246	0.00046609	L4
Male	Old	[A10BG03, A10BA02]	[C10AA05]	Metformin, Pioglitazone	Atorvastatin	0.573372	2.83679	0.00571755	L5
Female	Old	[A10AE04]	[C10AA05]	Insulin Glargine	Atorvastatin	0.47177	2.14994	0.00840989	L5
Female	Old	[A10AC, A10AB, A10BB, A10BA]	[C09CA]	Insulins And Analogues For Injection, Fast-Acting, Insulins And Analogues For Injection, Intermediate-Acting, Biguanides, Sulfonylureas	Angiotensin Ii Receptor Blockers (Arbs), Plain	0.54321	2.74554	0.000297217	L4
Male	Middle-Aged	[A10AD05, A10BA02]	[C10AA05]	Insulin Aspart, Metformin	Atorvastatin	0.26087	7.65245	0.000216442	L5
Female	Old	[A10BG, A10BB, A10BA]	[B01AC]	Biguanides, Sulfonylureas, Thiazolidinediones	Platelet Aggregation Inhibitors Excl. Heparin	0.346263	2.41295	0.0024723	L4
Female	Old	[A10BG, A10AE, A10BB, A10BA]	[C09CA]	Insulins And Analogues For Injection, Long-Acting, Biguanides, Sulfonylureas, Thiazolidinediones	Angiotensin Ii Receptor Blockers (Arbs), Plain	0.557692	2.81874	0.000195893	L4
Male	Middle-Aged	[A10AD, A10BA]	[B03BB]	Insulins And Analogues For Injection, Intermediate- Or Long-Acting Combined With Fast-Acting, Biguanides	Folic Acid And Derivatives	0.166667	10.7446	0.000180369	L4
Male	Old	[A10AB, A10BB]	[N03AX]	Insulins And Analogues For Injection, Fast-Acting, Sulfonylureas	Other Antiepileptics	0.112676	2.64855	0.000155052	L4
Male	Old	[A10BF, A10BX, A10BA]	[C10AA]	Biguanides, Alpha Glucosidase Inhibitors, Other Blood Glucose Lowering Drugs, Excl. Insulins	Hmg Coa Reductase Inhibitors	0.638298	2.98959	0.000290723	L4
Female	Middle-Aged	[A10AC01, A10BA02]	[C09CA01]	Insulin (Human), Metformin	Losartan	0.271605	17.6756	0.000353243	L5
Male	Old	[A10AD01, A10BA02]	[C10AA05]	Metformin, Insulin (Human)	Atorvastatin	0.626866	3.10145	0.000407012	L5
Male	Middle-Aged	[A10BF01, A10BA02]	[B01AC06]	Metformin, Acarbose	Acetylsalicylic Acid	0.272727	11.6133	0.000216442	L5
Male	Middle-Aged	[A10BX02, A10BA02]	[C10AA05]	Repaglinide, Metformin	Atorvastatin	0.35	10.267	0.000252516	L5
Female	Middle-Aged	[A10AC, A10BA]	[B03AD]	Insulins And Analogues For Injection, Intermediate-Acting, Biguanides	Iron In Combination With Folic Acid	0.123457	3.19837	0.000160565	L4
Female	Old	[A10AC, A10AB, A10BA]	[C08CA]	Insulins And Analogues For Injection, Fast-Acting, Insulins And Analogues For Injection, Intermediate-Acting, Biguanides	Dihydropyridine Derivatives	0.190058	2.38281	0.00131721	L4
Female	Old	[A10BB09, A10BG03, A10BB01, A10BA02]	[C03AA03]	Metformin, Glibenclamide, Gliclazide, Pioglitazone	Hydrochlorothiazide	0.192308	4.09806	0.000101324	L5
Male	Old	[A10BG, A10AC, A10AB]	[C07AB]	Insulins And Analogues For Injection, Fast-Acting, Insulins And Analogues For Injection, Intermediate-Acting, Thiazolidinediones	Beta Blocking Agents, Selective	0.288889	2.47084	0.00012598	L4
Female	Old	[A10AE, A10AC, A10AB]	[C07AB]	Insulins And Analogues For Injection, Fast-Acting, Insulins And Analogues For Injection, Intermediate-Acting, Insulins And Analogues For Injection, Long-Acting	Beta Blocking Agents, Selective	0.333333	2.37472	0.000108079	L4
Female	Old	[A10AB05, A10AE04, A10AC01, A10BA02]	[C10AA05]	Insulin Aspart, Insulin (Human), Insulin Glargine, Metformin	Atorvastatin	0.761905	3.47214	0.000108079	L5
Female	Old	[A10BG03, A10AD05]	[C03AA03]	Insulin Aspart, Pioglitazone	Hydrochlorothiazide	0.197917	4.21759	0.000128344	L5
Female	Old	[A10AE, A10AC, A10AB]	[C10AA]	Insulins And Analogues For Injection, Fast-Acting, Insulins And Analogues For Injection, Intermediate-Acting, Insulins And Analogues For Injection, Long-Acting	Hmg Coa Reductase Inhibitors	0.666667	2.8808	0.000216158	L4
Female	Old	[A10BF, A10BX]	[B01AC]	Alpha Glucosidase Inhibitors, Other Blood Glucose Lowering Drugs, Excl. Insulins	Platelet Aggregation Inhibitors Excl. Heparin	0.32	2.22994	0.000216158	L4
Female	Old	[A10BX02, A10AE04, A10BA02]	[H03AA01]	Insulin Glargine, Metformin, Repaglinide	Levothyroxine Sodium	0.144231	2.37613	0.000101324	L5
Male	Old	[A10AD, A10BB]	[A11DA]	Insulins And Analogues For Injection, Intermediate- Or Long-Acting Combined With Fast-Acting, Sulfonylureas	Vitamin B1, Plain	0.138889	5.16471	0.000193815	L4
Female	Old	[A10AD, A10BB]	[C03CA]	Insulins And Analogues For Injection, Intermediate- Or Long-Acting Combined With Fast-Acting, Sulfonylureas	Sulfonamides, Plain	0.104603	3.82071	0.000168873	L4
Female	Middle-Aged	[A10AC, A10AB]	[C09CA]	Insulins And Analogues For Injection, Fast-Acting, Insulins And Analogues For Injection, Intermediate-Acting	Angiotensin Ii Receptor Blockers (Arbs), Plain	0.16309	9.20041	0.000610148	L4
Female	Old	[A10B]	[C09C]	Blood Glucose Lowering Drugs, Excl. Insulins	Angiotensin Ii Receptor Blockers (Arbs), Plain	0.410973	2.07718	0.073264	L3
Male	Old	[A10BX, A10AD]	[B01AC]	Insulins And Analogues For Injection, Intermediate- Or Long-Acting Combined With Fast-Acting, Other Blood Glucose Lowering Drugs, Excl. Insulins	Platelet Aggregation Inhibitors Excl. Heparin	0.5	2.4171	0.000155052	L4
Female	Old	[A10BB09, A10BG03, A10BB01, A10BA02]	[C01DA02]	Metformin, Glibenclamide, Gliclazide, Pioglitazone	Glyceryl Trinitrate	0.24359	2.84775	0.000128344	L5
Male	Middle-Aged	[A10BB, A10BA]	[B01AC]	Biguanides, Sulfonylureas	Platelet Aggregation Inhibitors Excl. Heparin	0.206573	8.61113	0.00158724	L4
Male	Middle-Aged	[A10AB01, A10AC01]	[C10AA05]	Insulin (Human), Insulin (Human)	Atorvastatin	0.124138	3.64151	0.000649327	L5
Female	Old	[A10BG, A10AC, A10BA]	[B01AC]	Insulins And Analogues For Injection, Intermediate-Acting, Biguanides, Thiazolidinediones	Platelet Aggregation Inhibitors Excl. Heparin	0.517241	3.60443	0.000202648	L4
Female	Old	[A10AD, A10AC]	[A11DA]	Insulins And Analogues For Injection, Intermediate-Acting, Insulins And Analogues For Injection, Intermediate- Or Long-Acting Combined With Fast-Acting	Vitamin B1, Plain	0.142857	3.86064	0.000108079	L4
Female	Old	[A10AC, A10BB, A10BA]	[C07AB]	Insulins And Analogues For Injection, Intermediate-Acting, Biguanides, Sulfonylureas	Beta Blocking Agents, Selective	0.284722	2.02841	0.000276952	L4
Female	Middle-Aged	[A10AE]	[C09CA]	Insulins And Analogues For Injection, Long-Acting	Angiotensin Ii Receptor Blockers (Arbs), Plain	0.114943	6.48426	0.00032113	L4
Female	Old	[A10BB09, A10AC01, A10BA02]	[C09CA01]	Insulin (Human), Metformin, Gliclazide	Losartan	0.741935	4.13462	0.000155363	L5
Female	Old	[A10AE, A10BB, A10BA]	[H03AA]	Insulins And Analogues For Injection, Long-Acting, Biguanides, Sulfonylureas	Thyroid Hormones	0.12766	2.10266	0.000283707	L4
Male	Old	[A10BF01, A10BB09]	[B01AC06]	Gliclazide, Acarbose	Acetylsalicylic Acid	0.535948	2.63044	0.000794643	L5
Female	Old	[A10AD05, A10BA02]	[C08CA01]	Insulin Aspart, Metformin	Amlodipine	0.158879	2.00481	0.00126317	L5
Male	Middle-Aged	[A10AC, A10AB]	[C10AA]	Insulins And Analogues For Injection, Fast-Acting, Insulins And Analogues For Injection, Intermediate-Acting	Hmg Coa Reductase Inhibitors	0.142857	4.00419	0.000757548	L4
Female	Old	[A10A, A10B]	[C10A]	Insulins And Analogues, Blood Glucose Lowering Drugs, Excl. Insulins	Lipid Modifying Agents, Plain	0.670203	2.7708	0.0192043	L3
Male	Old	[A10AE, A10AC]	[C01DA]	Insulins And Analogues For Injection, Intermediate-Acting, Insulins And Analogues For Injection, Long-Acting	Organic Nitrates	0.23913	2.47976	0.000106598	L4
Female	Middle-Aged	[A10AB]	[C10AA]	Insulins And Analogues For Injection, Fast-Acting	Hmg Coa Reductase Inhibitors	0.202778	7.52622	0.00117213	L4
Male	Old	[A10BG03, A10AD05]	[C07AB02]	Insulin Aspart, Pioglitazone	Metoprolol	0.222222	2.41433	0.000155052	L5
Female	Old	[A10AE, A10AD, A10AB, A10BA]	[C10AA]	Insulins And Analogues For Injection, Fast-Acting, Insulins And Analogues For Injection, Intermediate- Or Long-Acting Combined With Fast-Acting, Insulins And Analogues For Injection, Long-Acting, Biguanides	Hmg Coa Reductase Inhibitors	0.823529	3.55864	0.000189138	L4
Female	Old	[A10BX02, A10BB01]	[B01AC06]	Glibenclamide, Repaglinide	Acetylsalicylic Acid	0.398551	2.81334	0.000371521	L5
Female	Middle-Aged	[A10AC, A10AB]	[C10AA]	Insulins And Analogues For Injection, Fast-Acting, Insulins And Analogues For Injection, Intermediate-Acting	Hmg Coa Reductase Inhibitors	0.227468	8.44261	0.000850996	L4
Female	Old	[A10BB, A10BA]	[C09CA]	Biguanides, Sulfonylureas	Angiotensin Ii Receptor Blockers (Arbs), Plain	0.455853	2.30401	0.0233315	L4
Female	Old	[A10BB09, A10BA02]	[C10AA05]	Metformin, Gliclazide	Atorvastatin	0.659453	3.00525	0.00782221	L5
Male	Old	[A10AC, A10BB]	[C10AA]	Insulins And Analogues For Injection, Intermediate-Acting, Sulfonylureas	Hmg Coa Reductase Inhibitors	0.572414	2.68101	0.000804334	L4
Male	Young	[A10]	[C10]	Drugs Used In Diabetes	Lipid Modifying Agents	0.105915	26.6465	0.00114629	L2
Male	Old	[A10AB01, A10BB01, A10BA02]	[B01AC06]	Insulin (Human), Metformin, Glibenclamide	Acetylsalicylic Acid	0.535714	2.62929	0.000290723	L5
Male	Old	[A10AD01]	[C10AA05]	Insulin (Human)	Atorvastatin	0.443243	2.19297	0.000794643	L5
Male	Middle-Aged	[A10BB]	[B01AC]	Sulfonylureas	Platelet Aggregation Inhibitors Excl. Heparin	0.192308	8.01648	0.00180369	L4
Male	Old	[A10AE, A10AB, A10BB]	[B01AC]	Insulins And Analogues For Injection, Fast-Acting, Insulins And Analogues For Injection, Long-Acting, Sulfonylureas	Platelet Aggregation Inhibitors Excl. Heparin	0.609756	2.94769	0.000242269	L4
Female	Old	[A10BF01, A10BB09]	[B01AC06]	Gliclazide, Acarbose	Acetylsalicylic Acid	0.378378	2.67095	0.000567414	L5
Male	Middle-Aged	[A10AD, A10BA]	[N03AE]	Insulins And Analogues For Injection, Intermediate- Or Long-Acting Combined With Fast-Acting, Biguanides	Benzodiazepine Derivatives	0.133333	2.72175	0.000144295	L4
Male	Old	[A10BB09, A10BB01, A10BA02]	[C01DA02]	Metformin, Glibenclamide, Gliclazide	Glyceryl Trinitrate	0.276596	2.93252	0.00037794	L5
Male	Old	[A10AD, A10BA]	[A11DA]	Insulins And Analogues For Injection, Intermediate- Or Long-Acting Combined With Fast-Acting, Biguanides	Vitamin B1, Plain	0.114474	4.25681	0.000843097	L4
Male	Middle-Aged	[A10BA02]	[C10AA05]	Metformin	Atorvastatin	0.301587	8.84688	0.00891021	L5
Female	Old	[A10BB, A10BA]	[C10AA]	Biguanides, Sulfonylureas	Hmg Coa Reductase Inhibitors	0.588887	2.5447	0.0301405	L4
Female	Middle-Aged	[A10BG, A10BB]	[C10AB]	Sulfonylureas, Thiazolidinediones	Fibrates	0.181818	34.5233	0.000128452	L4
Female	Old	[A10AD05, A10BA02]	[A11DA01]	Insulin Aspart, Metformin	Thiamine (Vit B1)	0.137638	3.71959	0.0010943	L5
Male	Middle-Aged	[A10AC]	[B01AC]	Insulins And Analogues For Injection, Intermediate-Acting	Platelet Aggregation Inhibitors Excl. Heparin	0.102151	4.25822	0.000685401	L4
Female	Old	[A10BF01, A10BB09, A10BB01]	[B01AC06]	Glibenclamide, Gliclazide, Acarbose	Acetylsalicylic Acid	0.5	3.52947	0.000135099	L5
Male	Old	[A10AC01, A10BA02]	[C07AB02]	Insulin (Human), Metformin	Metoprolol	0.197037	2.14071	0.00128887	L5
Female	Old	[A10AB05]	[C10AA05]	Insulin Aspart	Atorvastatin	0.488294	2.22525	0.00295866	L5
Male	Old	[A10BF01]	[C09CA01]	Acarbose	Losartan	0.446215	2.81761	0.0032561	L5
Female	Old	[A10BF01, A10AD05]	[B01AC06]	Insulin Aspart, Acarbose	Acetylsalicylic Acid	0.345455	2.43854	0.000128344	L5
Female	Middle-Aged	[A10BA]	[B03BB]	Biguanides	Folic Acid And Derivatives	0.111823	2.07334	0.00504175	L4
Female	Middle-Aged	[A10AB05]	[C10AA05]	Insulin Aspart	Atorvastatin	0.149606	5.88225	0.000305074	L5
Female	Old	[A10AD01, A10BA02]	[A11DA01]	Insulin (Human), Metformin	Thiamine (Vit B1)	0.163121	4.40825	0.000155363	L5
Male	Old	[A10AE04, A10BA02]	[N03AX12]	Insulin Glargine, Metformin	Gabapentin	0.110961	2.92096	0.000794643	L5
Male	Old	[A10AC01, A10BB01]	[N03AE01]	Insulin (Human), Glibenclamide	Clonazepam	0.10084	2.4324	0.000116289	L5
Female	Old	[A10AD, A10AC, A10BA]	[C09CA]	Insulins And Analogues For Injection, Intermediate-Acting, Insulins And Analogues For Injection, Intermediate- Or Long-Acting Combined With Fast-Acting, Biguanides	Angiotensin Ii Receptor Blockers (Arbs), Plain	0.662162	3.34676	0.000330992	L4
Female	Old	[A10AE, A10BB, A10BA]	[C10AA]	Insulins And Analogues For Injection, Long-Acting, Biguanides, Sulfonylureas	Hmg Coa Reductase Inhibitors	0.674772	2.91583	0.00149959	L4
Male	Old	[A10BB]	[C10AA]	Sulfonylureas	Hmg Coa Reductase Inhibitors	0.474874	2.22416	0.032968	L4
Female	Young	[A10B]	[A11C]	Blood Glucose Lowering Drugs, Excl. Insulins	Vitamin A And D, Incl. Combinations Of The Two	0.13253	3.08682	0.00115295	L3
Male	Old	[A10BF01, A10BB09, A10BG03]	[C09CA01]	Gliclazide, Acarbose, Pioglitazone	Losartan	0.634146	4.0043	0.00025196	L5
Female	Old	[A10AE04]	[C09CA01]	Insulin Glargine	Losartan	0.366048	2.03989	0.00652526	L5
Male	Old	[A10AB05, A10AE04, A10BA02]	[N03AX12]	Insulin Aspart, Insulin Glargine, Metformin	Gabapentin	0.136792	3.60096	0.000281032	L5
Female	Old	[A10AC01, A10BA02]	[C03AA03]	Insulin (Human), Metformin	Hydrochlorothiazide	0.170891	3.64167	0.00159416	L5
Male	Old	[A10BF, A10AE, A10BA]	[C10AA]	Insulins And Analogues For Injection, Long-Acting, Biguanides, Alpha Glucosidase Inhibitors	Hmg Coa Reductase Inhibitors	0.692308	3.24255	0.000174434	L4
Female	Old	[A10AB05, A10AD05, A10BA02]	[C10AA05]	Insulin Aspart, Insulin Aspart, Metformin	Atorvastatin	0.761905	3.47214	0.000216158	L5
Female	Old	[A10AB05, A10AE04, A10AC01]	[C10AA05]	Insulin Aspart, Insulin (Human), Insulin Glargine	Atorvastatin	0.7	3.19003	0.000141854	L5
Female	Old	[A10AE, A10AD, A10AB]	[C10AA]	Insulins And Analogues For Injection, Fast-Acting, Insulins And Analogues For Injection, Intermediate- Or Long-Acting Combined With Fast-Acting, Insulins And Analogues For Injection, Long-Acting	Hmg Coa Reductase Inhibitors	0.72549	3.13499	0.000249932	L4
Male	Old	[A10AD05, A10AC01]	[C09CA01]	Insulin (Human), Insulin Aspart	Losartan	0.607143	3.83378	0.000329486	L5
Male	Old	[A10AB05]	[B01AC06]	Insulin Aspart	Acetylsalicylic Acid	0.408072	2.00282	0.00264558	L5
Female	Middle-Aged	[A10BB]	[B01AC]	Sulfonylureas	Platelet Aggregation Inhibitors Excl. Heparin	0.182418	7.52382	0.00133269	L4
Male	Old	[A10AD01]	[C08CA01]	Insulin (Human)	Amlodipine	0.135135	2.16802	0.000242269	L5
Male	Old	[A10A, A10B]	[B01A]	Insulins And Analogues, Blood Glucose Lowering Drugs, Excl. Insulins	Antithrombotic Agents	0.471317	2.14575	0.0110669	L3
Female	Middle-Aged	[A10BX]	[C10AA]	Other Blood Glucose Lowering Drugs, Excl. Insulins	Hmg Coa Reductase Inhibitors	0.215686	8.00533	0.000176622	L4
Female	Old	[A10AD05, A10AE04, A10BA02]	[C09CA01]	Insulin Aspart, Insulin Glargine, Metformin	Losartan	0.543478	3.02867	0.000337747	L5
Male	Old	[A10AB01, A10AC01, A10BA02]	[C10AA05]	Insulin (Human), Insulin (Human), Metformin	Atorvastatin	0.607767	3.00696	0.00303321	L5
Male	Old	[A10AB01, A10AC01]	[C01DA02]	Insulin (Human), Insulin (Human)	Glyceryl Trinitrate	0.200372	2.12438	0.00313012	L5
Male	Young	[A10BA02]	[C10AA05]	Metformin	Atorvastatin	0.173228	55.1482	0.000655025	L5
Male	Old	[A10AD, A10AB]	[C07AG]	Insulins And Analogues For Injection, Fast-Acting, Insulins And Analogues For Injection, Intermediate- Or Long-Acting Combined With Fast-Acting	Alpha And Beta Blocking Agents	0.112069	4.72406	0.00012598	L4
Female	Old	[A10AB01, A10AC01]	[C09CA01]	Insulin (Human), Insulin (Human)	Losartan	0.458214	2.55351	0.00759254	L5
Female	Old	[A10AD05, A10AC01, A10BA02]	[C09CA01]	Insulin (Human), Insulin Aspart, Metformin	Losartan	0.584615	3.25791	0.000256687	L5
Male	Old	[A10BF01, A10BB09]	[C09CA01]	Gliclazide, Acarbose	Losartan	0.562092	3.54931	0.000833406	L5
Female	Old	[A10AD01]	[C03AA03]	Insulin (Human)	Hydrochlorothiazide	0.109859	2.34109	0.000263442	L5
Female	Old	[A10BF, A10AB, A10BA]	[C10AA]	Insulins And Analogues For Injection, Fast-Acting, Biguanides, Alpha Glucosidase Inhibitors	Hmg Coa Reductase Inhibitors	0.625	2.70075	0.000135099	L4
Female	Old	[A10BG]	[C03AA]	Thiazolidinediones	Thiazides, Plain	0.115872	2.46923	0.00179006	L4
Female	Middle-Aged	[A10AB01, A10AC01, A10BA02]	[B01AC06]	Insulin (Human), Insulin (Human), Metformin	Acetylsalicylic Acid	0.208955	8.647	0.000224791	L5
Female	Old	[A10AD, A10BA]	[A11DA]	Insulins And Analogues For Injection, Intermediate- Or Long-Acting Combined With Fast-Acting, Biguanides	Vitamin B1, Plain	0.13925	3.76316	0.0012294	L4
Female	Old	[A10AE, A10AB, A10BB]	[C10AA]	Insulins And Analogues For Injection, Fast-Acting, Insulins And Analogues For Injection, Long-Acting, Sulfonylureas	Hmg Coa Reductase Inhibitors	0.770833	3.33093	0.000249932	L4
Female	Old	[A10AD, A10AC, A10AB]	[B01AC]	Insulins And Analogues For Injection, Fast-Acting, Insulins And Analogues For Injection, Intermediate-Acting, Insulins And Analogues For Injection, Intermediate- Or Long-Acting Combined With Fast-Acting	Platelet Aggregation Inhibitors Excl. Heparin	0.527778	3.67785	0.000256687	L4
Female	Old	[A10AC, A10BB, A10BA]	[C03AA]	Insulins And Analogues For Injection, Intermediate-Acting, Biguanides, Sulfonylureas	Thiazides, Plain	0.236111	5.03151	0.000229668	L4
Female	Old	[A10BG03, A10AE04, A10BA02]	[C10AA05]	Insulin Glargine, Metformin, Pioglitazone	Atorvastatin	0.734043	3.34516	0.00046609	L5
Male	Old	[A10BB]	[B01AC]	Sulfonylureas	Platelet Aggregation Inhibitors Excl. Heparin	0.425461	2.05677	0.0295375	L4
Female	Old	[A10AC, A10AB]	[B01AC]	Insulins And Analogues For Injection, Fast-Acting, Insulins And Analogues For Injection, Intermediate-Acting	Platelet Aggregation Inhibitors Excl. Heparin	0.394876	2.75172	0.00655904	L4
Female	Old	[A10AB05]	[C09CA01]	Insulin Aspart	Losartan	0.375697	2.09366	0.00227641	L5
Female	Old	[A10BF, A10AE, A10BB, A10BA]	[C10AA]	Insulins And Analogues For Injection, Long-Acting, Biguanides, Sulfonylureas, Alpha Glucosidase Inhibitors	Hmg Coa Reductase Inhibitors	0.695652	3.00605	0.000108079	L4
Female	Old	[A10BX, A10AE, A10BB]	[C09CA]	Insulins And Analogues For Injection, Long-Acting, Sulfonylureas, Other Blood Glucose Lowering Drugs, Excl. Insulins	Angiotensin Ii Receptor Blockers (Arbs), Plain	0.692308	3.49912	0.000121589	L4
Female	Old	[A10AC, A10BB, A10BA]	[B01AC]	Insulins And Analogues For Injection, Intermediate-Acting, Biguanides, Sulfonylureas	Platelet Aggregation Inhibitors Excl. Heparin	0.465278	3.24231	0.00045258	L4
Male	Old	[A10BF, A10BG, A10BB, A10BA]	[C10AA]	Biguanides, Sulfonylureas, Alpha Glucosidase Inhibitors, Thiazolidinediones	Hmg Coa Reductase Inhibitors	0.584416	2.73722	0.000436085	L4
Male	Old	[A10AE04, A10BB01]	[B01AC06]	Insulin Glargine, Glibenclamide	Acetylsalicylic Acid	0.470588	2.30965	0.000775261	L5
Male	Old	[A10AD05, A10BB01, A10BA02]	[B01AC06]	Insulin Aspart, Metformin, Glibenclamide	Acetylsalicylic Acid	0.521127	2.5577	0.000358558	L5
Male	Middle-Aged	[A10AC, A10AB, A10BA]	[C09CA]	Insulins And Analogues For Injection, Fast-Acting, Insulins And Analogues For Injection, Intermediate-Acting, Biguanides	Angiotensin Ii Receptor Blockers (Arbs), Plain	0.481481	21.5277	0.000468959	L4
Female	Old	[A10BF01, A10AC01, A10BA02]	[B01AC06]	Metformin, Acarbose, Insulin (Human)	Acetylsalicylic Acid	0.516129	3.64332	0.000108079	L5
Female	Old	[A10BF, A10BG, A10BB]	[C09CA]	Sulfonylureas, Alpha Glucosidase Inhibitors, Thiazolidinediones	Angiotensin Ii Receptor Blockers (Arbs), Plain	0.539474	2.72665	0.000553904	L4
Female	Old	[A10AE, A10AC, A10AB, A10BA]	[C09CA]	Insulins And Analogues For Injection, Fast-Acting, Insulins And Analogues For Injection, Intermediate-Acting, Insulins And Analogues For Injection, Long-Acting, Biguanides	Angiotensin Ii Receptor Blockers (Arbs), Plain	0.774194	3.91299	0.000162118	L4
Male	Middle-Aged	[A10BF01, A10BB01, A10BA02]	[B01AC06]	Metformin, Glibenclamide, Acarbose	Acetylsalicylic Acid	0.333333	14.1941	0.000108221	L5
Female	Old	[A10BB09, A10BG03]	[C10AA05]	Gliclazide, Pioglitazone	Atorvastatin	0.664583	3.02863	0.00215482	L5
Female	Old	[A10BX02, A10AE04]	[C03CA01]	Insulin Glargine, Repaglinide	Furosemide	0.10303	3.76329	0.000114834	L5
Male	Old	[A10BF01, A10BB09]	[C10AA05]	Gliclazide, Acarbose	Atorvastatin	0.503268	2.48994	0.000746189	L5
Female	Old	[A10BF01, A10BB09, A10BG03, A10BB01, A10BA02]	[C10AA05]	Metformin, Glibenclamide, Gliclazide, Acarbose, Pioglitazone	Atorvastatin	0.888889	4.05083	0.000108079	L5
Male	Young	[A10BB]	[C09CA]	Sulfonylureas	Angiotensin Ii Receptor Blockers (Arbs), Plain	0.375	118.262	0.000223304	L4
Male	Middle-Aged	[A10AB, A10BA]	[C10AA]	Insulins And Analogues For Injection, Fast-Acting, Biguanides	Hmg Coa Reductase Inhibitors	0.367347	10.2965	0.000649327	L4
Male	Middle-Aged	[A10BF]	[C09CA]	Alpha Glucosidase Inhibitors	Angiotensin Ii Receptor Blockers (Arbs), Plain	0.3125	13.9723	0.000360737	L4
Female	Old	[A10AD05, A10AB01, A10AC01]	[C01DA02]	Insulin (Human), Insulin (Human), Insulin Aspart	Glyceryl Trinitrate	0.238806	2.79182	0.000108079	L5
Male	Middle-Aged	[A10AE, A10BB, A10BA]	[B01AC]	Insulins And Analogues For Injection, Long-Acting, Biguanides, Sulfonylureas	Platelet Aggregation Inhibitors Excl. Heparin	0.416667	17.369	0.000180369	L4
Female	Old	[A10BB09, A10BG03, A10BA02]	[C07AB02]	Metformin, Gliclazide, Pioglitazone	Metoprolol	0.23	2.21343	0.000621454	L5
Female	Old	[A10AB05, A10AC01, A10BA02]	[C10AA05]	Insulin Aspart, Insulin (Human), Metformin	Atorvastatin	0.73913	3.36835	0.000114834	L5
Male	Old	[A10AB01, A10AC01, A10BB01]	[C01DA02]	Insulin (Human), Insulin (Human), Glibenclamide	Glyceryl Trinitrate	0.2125	2.25296	0.000164743	L5
Male	Old	[A10BX02, A10BG03, A10BA02]	[C10AA05]	Metformin, Pioglitazone, Repaglinide	Atorvastatin	0.630137	3.11763	0.000445775	L5
Female	Old	[A10AD, A10AC]	[C09AA]	Insulins And Analogues For Injection, Intermediate-Acting, Insulins And Analogues For Injection, Intermediate- Or Long-Acting Combined With Fast-Acting	Ace Inhibitors, Plain	0.133929	3.70594	0.000101324	L4
Male	Old	[A10AB05, A10AD05, A10BA02]	[C10AA05]	Insulin Aspart, Insulin Aspart, Metformin	Atorvastatin	0.625	3.09222	0.000193815	L5
Male	Middle-Aged	[A10AE04, A10BA02]	[C09CA01]	Insulin Glargine, Metformin	Losartan	0.377778	19.538	0.000613253	L5
Female	Old	[A10BF01, A10AB01, A10AC01]	[C09CA01]	Insulin (Human), Insulin (Human), Acarbose	Losartan	0.564103	3.1436	0.000148608	L5
Male	Middle-Aged	[A10AE, A10AB, A10BA]	[C10AA]	Insulins And Analogues For Injection, Fast-Acting, Insulins And Analogues For Injection, Long-Acting, Biguanides	Hmg Coa Reductase Inhibitors	0.52381	14.682	0.000396811	L4
Female	Old	[A10AD05, A10BB01]	[C03AA03]	Insulin Aspart, Glibenclamide	Hydrochlorothiazide	0.10559	2.25012	0.000114834	L5
Female	Old	[A10BG, A10AB]	[B01AC]	Insulins And Analogues For Injection, Fast-Acting, Thiazolidinediones	Platelet Aggregation Inhibitors Excl. Heparin	0.411765	2.86941	0.000236423	L4
Male	Old	[A10BF, A10AE]	[C07AB]	Insulins And Analogues For Injection, Long-Acting, Alpha Glucosidase Inhibitors	Beta Blocking Agents, Selective	0.311111	2.66091	0.000135671	L4
Female	Old	[A10AC]	[C08CA]	Insulins And Analogues For Injection, Intermediate-Acting	Dihydropyridine Derivatives	0.160154	2.00789	0.00365442	L4
Female	Old	[A10BG]	[B01AC]	Thiazolidinediones	Platelet Aggregation Inhibitors Excl. Heparin	0.31045	2.16339	0.004796	L4
Female	Old	[A10AE, A10AD]	[B01AC]	Insulins And Analogues For Injection, Intermediate- Or Long-Acting Combined With Fast-Acting, Insulins And Analogues For Injection, Long-Acting	Platelet Aggregation Inhibitors Excl. Heparin	0.496552	3.46025	0.000486355	L4
Male	Young	[A10BB]	[C08CA]	Sulfonylureas	Dihydropyridine Derivatives	0.175	107.847	0.000104209	L4
Female	Old	[A10BB09, A10BA02]	[A11DA01]	Metformin, Gliclazide	Thiamine (Vit B1)	0.115034	3.10874	0.0013645	L5
Female	Middle-Aged	[A10AC, A10AB, A10BA]	[N03AX]	Insulins And Analogues For Injection, Fast-Acting, Insulins And Analogues For Injection, Intermediate-Acting, Biguanides	Other Antiepileptics	0.101449	3.013	0.000112396	L4
Female	Old	[A10BG03, A10BA02]	[C10AA05]	Metformin, Pioglitazone	Atorvastatin	0.635185	2.89465	0.00695082	L5
Female	Old	[A10AB, A10BA]	[A11DA]	Insulins And Analogues For Injection, Fast-Acting, Biguanides	Vitamin B1, Plain	0.127375	3.44224	0.00122264	L4
Male	Old	[A10BA]	[C09CA]	Biguanides	Angiotensin Ii Receptor Blockers (Arbs), Plain	0.369699	2.1004	0.0488318	L4
Female	Old	[A10AE, A10BA]	[C09AA]	Insulins And Analogues For Injection, Long-Acting, Biguanides	Ace Inhibitors, Plain	0.10415	2.88195	0.000898406	L4
Female	Middle-Aged	[A10AB01, A10BA02]	[C07AB02]	Insulin (Human), Metformin	Metoprolol	0.132353	10.2524	0.000144509	L5
Female	Old	[A10BF, A10BG, A10BB]	[A11DA]	Sulfonylureas, Alpha Glucosidase Inhibitors, Thiazolidinediones	Vitamin B1, Plain	0.125	3.37806	0.000128344	L4
Male	Middle-Aged	[A10BF01, A10BB01]	[C10AA05]	Glibenclamide, Acarbose	Atorvastatin	0.5	14.6672	0.000216442	L5
Male	Middle-Aged	[A10BF01, A10BB01]	[C09CA01]	Glibenclamide, Acarbose	Losartan	0.25	12.9296	0.000108221	L5
Male	Old	[A10BF, A10BG, A10BB, A10BA]	[B01AC]	Biguanides, Sulfonylureas, Alpha Glucosidase Inhibitors, Thiazolidinediones	Platelet Aggregation Inhibitors Excl. Heparin	0.558442	2.69962	0.000416703	L4
Female	Old	[A10AB, A10BA]	[C03AA]	Insulins And Analogues For Injection, Fast-Acting, Biguanides	Thiazides, Plain	0.148487	3.16425	0.00142529	L4
Female	Old	[A10BF, A10BG]	[C10AA]	Alpha Glucosidase Inhibitors, Thiazolidinediones	Hmg Coa Reductase Inhibitors	0.66	2.85199	0.000891651	L4
Female	Old	[A10AE, A10AD, A10BA]	[B01AC]	Insulins And Analogues For Injection, Intermediate- Or Long-Acting Combined With Fast-Acting, Insulins And Analogues For Injection, Long-Acting, Biguanides	Platelet Aggregation Inhibitors Excl. Heparin	0.521739	3.63577	0.000324237	L4
Female	Old	[A10BF01, A10BB09, A10BG03]	[B01AC06]	Gliclazide, Acarbose, Pioglitazone	Acetylsalicylic Acid	0.393443	2.77729	0.000162118	L5
Male	Middle-Aged	[A10AE, A10AB, A10BA]	[A02BA]	Insulins And Analogues For Injection, Fast-Acting, Insulins And Analogues For Injection, Long-Acting, Biguanides	H2-Receptor Antagonists	0.190476	3.35037	0.000144295	L4
Male	Old	[A10AE, A10AD]	[C09AA]	Insulins And Analogues For Injection, Intermediate- Or Long-Acting Combined With Fast-Acting, Insulins And Analogues For Injection, Long-Acting	Ace Inhibitors, Plain	0.102564	2.51933	0.000116289	L4
Male	Old	[A10AB01, A10AE04, A10BA02]	[C09CA01]	Insulin (Human), Insulin Glargine, Metformin	Losartan	0.705882	4.45727	0.000116289	L5
Male	Old	[A10AD, A10BB, A10BA]	[C09CA]	Insulins And Analogues For Injection, Intermediate- Or Long-Acting Combined With Fast-Acting, Biguanides, Sulfonylureas	Angiotensin Ii Receptor Blockers (Arbs), Plain	0.38835	2.20636	0.000387631	L4
Female	Old	[A10AB05, A10AB01, A10AC01, A10BA02]	[C10AA05]	Insulin (Human), Insulin Aspart, Insulin (Human), Metformin	Atorvastatin	0.789474	3.59777	0.000101324	L5
Male	Old	[A10BX, A10BB, A10BA]	[C09AA]	Biguanides, Sulfonylureas, Other Blood Glucose Lowering Drugs, Excl. Insulins	Ace Inhibitors, Plain	0.138614	3.40483	0.000135671	L4
Female	Old	[A10AB01]	[C09CA01]	Insulin (Human)	Losartan	0.45678	2.54552	0.00778168	L5
Male	Old	[A10AE, A10AB]	[A11DA]	Insulins And Analogues For Injection, Fast-Acting, Insulins And Analogues For Injection, Long-Acting	Vitamin B1, Plain	0.103876	3.86273	0.000649281	L4
Female	Old	[A10BX02, A10AE04, A10BA02]	[C09CA01]	Insulin Glargine, Metformin, Repaglinide	Losartan	0.480769	2.6792	0.000337747	L5
Male	Middle-Aged	[A10AE, A10BA]	[C10AA]	Insulins And Analogues For Injection, Long-Acting, Biguanides	Hmg Coa Reductase Inhibitors	0.555556	15.5718	0.000901843	L4
Female	Old	[A10BF, A10AE, A10BA]	[C09CA]	Insulins And Analogues For Injection, Long-Acting, Biguanides, Alpha Glucosidase Inhibitors	Angiotensin Ii Receptor Blockers (Arbs), Plain	0.55	2.77986	0.000222913	L4
Male	Middle-Aged	[A10BG, A10BB, A10BA]	[P01AB]	Biguanides, Sulfonylureas, Thiazolidinediones	Nitroimidazole Derivatives	0.136364	3.14749	0.000108221	L4
Female	Old	[A10BG, A10AD]	[C10AA]	Insulins And Analogues For Injection, Intermediate- Or Long-Acting Combined With Fast-Acting, Thiazolidinediones	Hmg Coa Reductase Inhibitors	0.682243	2.94811	0.00049311	L4
Male	Old	[A10BX, A10AB]	[B01AC]	Insulins And Analogues For Injection, Fast-Acting, Other Blood Glucose Lowering Drugs, Excl. Insulins	Platelet Aggregation Inhibitors Excl. Heparin	0.695652	3.36293	0.000155052	L4
Female	Old	[A10BF01, A10BB09, A10BA02]	[C10AA05]	Metformin, Gliclazide, Acarbose	Atorvastatin	0.72449	3.30163	0.0009592	L5
Female	Old	[A10AD05, A10BB01]	[A11DA01]	Insulin Aspart, Glibenclamide	Thiamine (Vit B1)	0.223602	6.04274	0.000243178	L5
Female	Old	[A10AE, A10AD, A10BA]	[C01DA]	Insulins And Analogues For Injection, Intermediate- Or Long-Acting Combined With Fast-Acting, Insulins And Analogues For Injection, Long-Acting, Biguanides	Organic Nitrates	0.26087	3.00071	0.000162118	L4
Male	Old	[A10AD05, A10BB01]	[N03AX12]	Insulin Aspart, Glibenclamide	Gabapentin	0.148936	3.92063	0.000135671	L5
Male	Old	[A10BB09, A10BG03, A10BB01]	[C01DA02]	Glibenclamide, Gliclazide, Pioglitazone	Glyceryl Trinitrate	0.35	3.71076	0.000135671	L5
Female	Old	[A10AB05, A10AD05]	[C09CA01]	Insulin Aspart, Insulin Aspart	Losartan	0.527778	2.94117	0.000256687	L5
Female	Middle-Aged	[A10AE, A10AB, A10BA]	[C10AA]	Insulins And Analogues For Injection, Fast-Acting, Insulins And Analogues For Injection, Long-Acting, Biguanides	Hmg Coa Reductase Inhibitors	0.413793	15.3582	0.000192678	L4
Male	Old	[A10AD05, A10BB01]	[C01DA02]	Insulin Aspart, Glibenclamide	Glyceryl Trinitrate	0.223404	2.36857	0.000203506	L5
Female	Old	[A10BG03, A10AC01]	[H03AA01]	Insulin (Human), Pioglitazone	Levothyroxine Sodium	0.142857	2.3535	0.000101324	L5
Male	Old	[A10BF01, A10BB09, A10BA02]	[C10AA05]	Metformin, Gliclazide, Acarbose	Atorvastatin	0.507812	2.51243	0.0006299	L5
Female	Old	[A10BX, A10BG]	[B01AC]	Thiazolidinediones, Other Blood Glucose Lowering Drugs, Excl. Insulins	Platelet Aggregation Inhibitors Excl. Heparin	0.390728	2.72281	0.000398541	L4
Female	Old	[A10A, A10B]	[C09C]	Insulins And Analogues, Blood Glucose Lowering Drugs, Excl. Insulins	Angiotensin Ii Receptor Blockers (Arbs), Plain	0.560585	2.83335	0.0160632	L3
Male	Old	[A10AB, A10BA]	[A11DA]	Insulins And Analogues For Injection, Fast-Acting, Biguanides	Vitamin B1, Plain	0.110814	4.12074	0.000804334	L4
Male	Young	[A10B]	[C09C]	Blood Glucose Lowering Drugs, Excl. Insulins	Angiotensin Ii Receptor Blockers (Arbs), Plain	0.131868	41.5868	0.00053593	L3
Female	Middle-Aged	[A10AB01, A10BA02]	[H03AA01]	Insulin (Human), Metformin	Levothyroxine Sodium	0.132353	2.5655	0.000144509	L5
Female	Middle-Aged	[A10]	[C09]	Drugs Used In Diabetes	Agents Acting On The Renin-Angiotensin System	0.112689	5.45318	0.00611753	L2
Male	Old	[A10BF, A10BB, A10BA]	[B01AC]	Biguanides, Sulfonylureas, Alpha Glucosidase Inhibitors	Platelet Aggregation Inhibitors Excl. Heparin	0.550685	2.66213	0.00194784	L4
Male	Old	[A10AC, A10AB, A10BB, A10BA]	[C09AA]	Insulins And Analogues For Injection, Fast-Acting, Insulins And Analogues For Injection, Intermediate-Acting, Biguanides, Sulfonylureas	Ace Inhibitors, Plain	0.224138	5.5056	0.00012598	L4
Female	Old	[A10BF01, A10BB09, A10BG03, A10BB01]	[C10AA05]	Glibenclamide, Gliclazide, Acarbose, Pioglitazone	Atorvastatin	0.894737	4.07748	0.000114834	L5
Male	Old	[A10BF, A10AC]	[C10AA]	Insulins And Analogues For Injection, Intermediate-Acting, Alpha Glucosidase Inhibitors	Hmg Coa Reductase Inhibitors	0.444444	2.08164	0.000116289	L4
Male	Young	[A10BB01]	[B01AC06]	Glibenclamide	Acetylsalicylic Acid	0.285714	123.821	0.000148869	L5
Female	Old	[A10AD05, A10BB01]	[C08CA01]	Insulin Aspart, Glibenclamide	Amlodipine	0.192547	2.42965	0.000209403	L5
Male	Old	[A10AC, A10AB, A10BA]	[C07AB]	Insulins And Analogues For Injection, Fast-Acting, Insulins And Analogues For Injection, Intermediate-Acting, Biguanides	Beta Blocking Agents, Selective	0.267961	2.29185	0.00133733	L4
Male	Old	[A10AC, A10BA]	[C09AA]	Insulins And Analogues For Injection, Intermediate-Acting, Biguanides	Ace Inhibitors, Plain	0.161481	3.96654	0.00105629	L4
Female	Middle-Aged	[A10BB01]	[C10AA05]	Glibenclamide	Atorvastatin	0.302857	11.9078	0.00170199	L5
Female	Middle-Aged	[A10AD]	[B01AC]	Insulins And Analogues For Injection, Intermediate- Or Long-Acting Combined With Fast-Acting	Platelet Aggregation Inhibitors Excl. Heparin	0.119497	4.92865	0.000305074	L4
Female	Old	[A10BG03, A10AD05]	[A11DA01]	Insulin Aspart, Pioglitazone	Thiamine (Vit B1)	0.177083	4.78558	0.000114834	L5
Female	Middle-Aged	[A10AE, A10AB]	[C09CA]	Insulins And Analogues For Injection, Fast-Acting, Insulins And Analogues For Injection, Long-Acting	Angiotensin Ii Receptor Blockers (Arbs), Plain	0.108911	6.14399	0.000176622	L4
Male	Old	[A10BB09, A10BB01]	[C08CA01]	Glibenclamide, Gliclazide	Amlodipine	0.18125	2.90786	0.000281032	L5
Male	Old	[A10BG03, A10AC01]	[C07AB02]	Insulin (Human), Pioglitazone	Metoprolol	0.231884	2.5193	0.000155052	L5
Male	Old	[A10B]	[C10A]	Blood Glucose Lowering Drugs, Excl. Insulins	Lipid Modifying Agents, Plain	0.508455	2.25572	0.080133	L3
Male	Old	[A10AD05, A10BB01]	[A11DA01]	Insulin Aspart, Glibenclamide	Thiamine (Vit B1)	0.138298	5.14274	0.00012598	L5
Female	Old	[A10AC01, A10BB01]	[C03CA01]	Insulin (Human), Glibenclamide	Furosemide	0.136364	4.98082	0.000162118	L5
Male	Old	[A10BG, A10BB, A10BA]	[B01AC]	Biguanides, Sulfonylureas, Thiazolidinediones	Platelet Aggregation Inhibitors Excl. Heparin	0.454121	2.19532	0.0028297	L4
Male	Old	[A10AE, A10AC]	[C07AB]	Insulins And Analogues For Injection, Intermediate-Acting, Insulins And Analogues For Injection, Long-Acting	Beta Blocking Agents, Selective	0.23913	2.04526	0.000106598	L4
Female	Old	[A10AC01, A10BA02]	[A11DA01]	Insulin (Human), Metformin	Thiamine (Vit B1)	0.112238	3.03316	0.00104701	L5
Female	Old	[A10BF, A10BX, A10BA]	[B01AC]	Biguanides, Alpha Glucosidase Inhibitors, Other Blood Glucose Lowering Drugs, Excl. Insulins	Platelet Aggregation Inhibitors Excl. Heparin	0.333333	2.32285	0.000155363	L4
Female	Old	[A10AC, A10AB, A10BB, A10BA]	[C08CA]	Insulins And Analogues For Injection, Fast-Acting, Insulins And Analogues For Injection, Intermediate-Acting, Biguanides, Sulfonylureas	Dihydropyridine Derivatives	0.185185	2.32172	0.000101324	L4
Male	Middle-Aged	[A10BG, A10BB]	[A02BC]	Sulfonylureas, Thiazolidinediones	Proton Pump Inhibitors	0.111111	2.89484	0.000108221	L4
Female	Old	[A10AC]	[C03CA]	Insulins And Analogues For Injection, Intermediate-Acting	Sulfonamides, Plain	0.12611	4.6063	0.0028776	L4
Female	Old	[A10AB05, A10AD05, A10AE04, A10BA02]	[C10AA05]	Insulin Aspart, Insulin Aspart, Insulin Glargine, Metformin	Atorvastatin	0.83871	3.82215	0.000175628	L5
Male	Middle-Aged	[A10AB05, A10AE04, A10BA02]	[C10AB04]	Insulin Aspart, Insulin Glargine, Metformin	Gemfibrozil	0.142857	17.6792	0.000108221	L5
Female	Old	[A10BF01, A10BB09, A10BB01]	[C10AA05]	Glibenclamide, Gliclazide, Acarbose	Atorvastatin	0.85	3.8736	0.000229668	L5
Female	Old	[A10BG, A10AD, A10BB, A10BA]	[C09CA]	Insulins And Analogues For Injection, Intermediate- Or Long-Acting Combined With Fast-Acting, Biguanides, Sulfonylureas, Thiazolidinediones	Angiotensin Ii Receptor Blockers (Arbs), Plain	0.727273	3.67584	0.000108079	L4
Female	Old	[A10AD, A10BB, A10BA]	[A11DA]	Insulins And Analogues For Injection, Intermediate- Or Long-Acting Combined With Fast-Acting, Biguanides, Sulfonylureas	Vitamin B1, Plain	0.219653	5.93601	0.000256687	L4
Female	Middle-Aged	[A10BG03]	[C09CA01]	Pioglitazone	Losartan	0.178571	11.6211	0.00032113	L5
Female	Old	[A10BF01, A10BB09, A10BB01]	[C09CA01]	Glibenclamide, Gliclazide, Acarbose	Losartan	0.625	3.48297	0.000168873	L5
Female	Old	[A10AC, A10AB]	[C03AA]	Insulins And Analogues For Injection, Fast-Acting, Insulins And Analogues For Injection, Intermediate-Acting	Thiazides, Plain	0.113867	2.42651	0.00189138	L4
Female	Old	[A10BG03, A10BB01]	[C09CA01]	Glibenclamide, Pioglitazone	Losartan	0.492081	2.74224	0.0029384	L5
Female	Old	[A10BF01, A10BB09, A10BA02]	[A11DA01]	Metformin, Gliclazide, Acarbose	Thiamine (Vit B1)	0.153061	4.1364	0.000202648	L5
Female	Old	[A10AB05, A10AD05, A10BA02]	[B01AC06]	Insulin Aspart, Insulin Aspart, Metformin	Acetylsalicylic Acid	0.595238	4.20175	0.000168873	L5
Female	Old	[A10BD02]	[C09CA01]	Metformin And Sulfonylureas	Losartan	0.362637	2.02089	0.000222913	L5
Female	Old	[A10AC, A10BA]	[C10AA]	Insulins And Analogues For Injection, Intermediate-Acting, Biguanides	Hmg Coa Reductase Inhibitors	0.682114	2.94755	0.00636315	L4
Male	Old	[A10AD, A10AC, A10AB]	[C10AA]	Insulins And Analogues For Injection, Fast-Acting, Insulins And Analogues For Injection, Intermediate-Acting, Insulins And Analogues For Injection, Intermediate- Or Long-Acting Combined With Fast-Acting	Hmg Coa Reductase Inhibitors	0.659574	3.08924	0.000300414	L4
Female	Old	[A10BF, A10BB]	[B01AC]	Sulfonylureas, Alpha Glucosidase Inhibitors	Platelet Aggregation Inhibitors Excl. Heparin	0.418641	2.91733	0.00179006	L4
Female	Old	[A10BF01, A10BG03]	[B01AC06]	Acarbose, Pioglitazone	Acetylsalicylic Acid	0.355	2.50592	0.0004796	L5
Male	Old	[A10AE, A10AC]	[C08CA]	Insulins And Analogues For Injection, Intermediate-Acting, Insulins And Analogues For Injection, Long-Acting	Dihydropyridine Derivatives	0.23913	3.80687	0.000106598	L4
Male	Old	[A10BG, A10AC, A10BA]	[B01AC]	Insulins And Analogues For Injection, Intermediate-Acting, Biguanides, Thiazolidinediones	Platelet Aggregation Inhibitors Excl. Heparin	0.435897	2.10722	0.000164743	L4
Female	Old	[A10BX, A10BG]	[C09AA]	Thiazolidinediones, Other Blood Glucose Lowering Drugs, Excl. Insulins	Ace Inhibitors, Plain	0.125828	3.48178	0.000128344	L4
Female	Old	[A10AD01]	[C10AA05]	Insulin (Human)	Atorvastatin	0.501408	2.28501	0.00120238	L5
Female	Old	[A10BF, A10AD, A10BA]	[C10AA]	Insulins And Analogues For Injection, Intermediate- Or Long-Acting Combined With Fast-Acting, Biguanides, Alpha Glucosidase Inhibitors	Hmg Coa Reductase Inhibitors	0.75	3.2409	0.000222913	L4
Female	Old	[A10BA02]	[B01AC06]	Metformin	Acetylsalicylic Acid	0.297411	2.09941	0.0461767	L5
Male	Middle-Aged	[A10BG03]	[C10AA05]	Pioglitazone	Atorvastatin	0.391892	11.4959	0.00104614	L5
Male	Old	[A10AE04, A10BB01]	[C03CA01]	Insulin Glargine, Glibenclamide	Furosemide	0.1	3.02524	0.000164743	L5
Female	Old	[A10AE, A10AD]	[N03AX]	Insulins And Analogues For Injection, Intermediate- Or Long-Acting Combined With Fast-Acting, Insulins And Analogues For Injection, Long-Acting	Other Antiepileptics	0.255172	4.45679	0.000249932	L4
Female	Middle-Aged	[A10AC, A10AB, A10BA]	[B01AC]	Insulins And Analogues For Injection, Fast-Acting, Insulins And Analogues For Injection, Intermediate-Acting, Biguanides	Platelet Aggregation Inhibitors Excl. Heparin	0.202899	8.36856	0.000224791	L4
Female	Old	[A10AD05, A10AE04, A10BA02]	[C01DA02]	Insulin Aspart, Insulin Glargine, Metformin	Glyceryl Trinitrate	0.25	2.92269	0.000155363	L5
Female	Old	[A10AE, A10AB]	[C09CA]	Insulins And Analogues For Injection, Fast-Acting, Insulins And Analogues For Injection, Long-Acting	Angiotensin Ii Receptor Blockers (Arbs), Plain	0.449425	2.27152	0.00264118	L4
Female	Old	[A10BG03, A10BA02]	[C09CA01]	Metformin, Pioglitazone	Losartan	0.481481	2.68317	0.00526885	L5
Female	Old	[A10BG, A10AE, A10BA]	[A11DA]	Insulins And Analogues For Injection, Long-Acting, Biguanides, Thiazolidinediones	Vitamin B1, Plain	0.170213	4.59991	0.000108079	L4
Male	Old	[A10AC, A10BA]	[B01AC]	Insulins And Analogues For Injection, Intermediate-Acting, Biguanides	Platelet Aggregation Inhibitors Excl. Heparin	0.525926	2.54244	0.00344022	L4
Male	Old	[A10AD05, A10AE04]	[B01AC06]	Insulin Aspart, Insulin Glargine	Acetylsalicylic Acid	0.469027	2.30199	0.000513611	L5
Female	Old	[A10BG03, A10AE04, A10BB01]	[B01AC06]	Insulin Glargine, Glibenclamide, Pioglitazone	Acetylsalicylic Acid	0.585366	4.13206	0.000162118	L5
Female	Old	[A10BG, A10AC, A10BA]	[C10AA]	Insulins And Analogues For Injection, Intermediate-Acting, Biguanides, Thiazolidinediones	Hmg Coa Reductase Inhibitors	0.810345	3.50166	0.000317482	L4
Male	Old	[A10AD, A10AB]	[C03AA]	Insulins And Analogues For Injection, Fast-Acting, Insulins And Analogues For Injection, Intermediate- Or Long-Acting Combined With Fast-Acting	Thiazides, Plain	0.155172	4.81721	0.000174434	L4
Female	Middle-Aged	[A10BB01]	[C09CA01]	Glibenclamide	Losartan	0.188571	12.2719	0.00105973	L5
Male	Old	[A10BG]	[C10AA]	Thiazolidinediones	Hmg Coa Reductase Inhibitors	0.548208	2.56763	0.00859571	L4
Male	Middle-Aged	[A10AB, A10BB]	[C09CA]	Insulins And Analogues For Injection, Fast-Acting, Sulfonylureas	Angiotensin Ii Receptor Blockers (Arbs), Plain	0.75	33.5335	0.000108221	L4
Male	Old	[A10AB05, A10AE04, A10BA02]	[C10AA05]	Insulin Aspart, Insulin Glargine, Metformin	Atorvastatin	0.589623	2.91719	0.00121135	L5
Female	Old	[A10BX02, A10BB01, A10BA02]	[C10AA05]	Metformin, Glibenclamide, Repaglinide	Atorvastatin	0.726316	3.30995	0.00046609	L5
Male	Old	[A10AC, A10AB]	[B01AC]	Insulins And Analogues For Injection, Fast-Acting, Insulins And Analogues For Injection, Intermediate-Acting	Platelet Aggregation Inhibitors Excl. Heparin	0.434756	2.1017	0.00681261	L4
Female	Old	[A10BB09, A10BG03, A10AE04, A10BA02]	[C10AA05]	Insulin Glargine, Metformin, Gliclazide, Pioglitazone	Atorvastatin	0.68	3.09888	0.000114834	L5
Female	Middle-Aged	[A10A, A10B]	[C07A]	Insulins And Analogues, Blood Glucose Lowering Drugs, Excl. Insulins	Beta Blocking Agents	0.153488	2.15347	0.000529865	L3
Female	Middle-Aged	[A10BX, A10BA]	[C09CA]	Biguanides, Other Blood Glucose Lowering Drugs, Excl. Insulins	Angiotensin Ii Receptor Blockers (Arbs), Plain	0.2	11.2826	0.000128452	L4
Male	Old	[A10AD, A10AC]	[C01DA]	Insulins And Analogues For Injection, Intermediate-Acting, Insulins And Analogues For Injection, Intermediate- Or Long-Acting Combined With Fast-Acting	Organic Nitrates	0.323077	3.35028	0.000203506	L4
Male	Old	[A10AC, A10BB, A10BA]	[N03AG]	Insulins And Analogues For Injection, Intermediate-Acting, Biguanides, Sulfonylureas	Fatty Acid Derivatives	0.123596	2.35573	0.000106598	L4
Female	Old	[A10AE04, A10BB01, A10BA02]	[A11DA01]	Insulin Glargine, Metformin, Glibenclamide	Thiamine (Vit B1)	0.177489	4.79655	0.000276952	L5
Male	Old	[A10BF, A10BG]	[A11DA]	Alpha Glucosidase Inhibitors, Thiazolidinediones	Vitamin B1, Plain	0.12782	4.75309	0.000164743	L4
Male	Old	[A10BG, A10AD]	[C03AA]	Insulins And Analogues For Injection, Intermediate- Or Long-Acting Combined With Fast-Acting, Thiazolidinediones	Thiazides, Plain	0.155844	4.83806	0.000116289	L4
Female	Middle-Aged	[A10AD]	[N03AX]	Insulins And Analogues For Injection, Intermediate- Or Long-Acting Combined With Fast-Acting	Other Antiepileptics	0.119497	3.54901	0.000305074	L4
Male	Old	[A10BG, A10AE, A10BA]	[C09CA]	Insulins And Analogues For Injection, Long-Acting, Biguanides, Thiazolidinediones	Angiotensin Ii Receptor Blockers (Arbs), Plain	0.431818	2.45333	0.000184125	L4
Female	Middle-Aged	[A10BB]	[C07AB]	Sulfonylureas	Beta Blocking Agents, Selective	0.101099	6.46452	0.0007386	L4
Female	Old	[A10BX02, A10BG03, A10BA02]	[B01AC06]	Metformin, Pioglitazone, Repaglinide	Acetylsalicylic Acid	0.42268	2.98367	0.000276952	L5
Female	Old	[A10BX02, A10BA02]	[C09CA01]	Metformin, Repaglinide	Losartan	0.455324	2.53741	0.00251283	L5
Male	Old	[A10AD, A10AB]	[C10AA]	Insulins And Analogues For Injection, Fast-Acting, Insulins And Analogues For Injection, Intermediate- Or Long-Acting Combined With Fast-Acting	Hmg Coa Reductase Inhibitors	0.603448	2.82636	0.000678354	L4
Female	Old	[A10AB01, A10BB01, A10BA02]	[C01DA02]	Insulin (Human), Metformin, Glibenclamide	Glyceryl Trinitrate	0.338028	3.9518	0.000162118	L5
Female	Old	[A10AC, A10AB, A10BA]	[C03CA]	Insulins And Analogues For Injection, Fast-Acting, Insulins And Analogues For Injection, Intermediate-Acting, Biguanides	Sulfonamides, Plain	0.116959	4.27205	0.000810592	L4
Male	Old	[A10AC01]	[C10AA05]	Insulin (Human)	Atorvastatin	0.445761	2.20542	0.00947757	L5
Male	Old	[A10AC, A10AB, A10BB]	[C10AA]	Insulins And Analogues For Injection, Fast-Acting, Insulins And Analogues For Injection, Intermediate-Acting, Sulfonylureas	Hmg Coa Reductase Inhibitors	0.608696	2.85094	0.000542683	L4
Female	Old	[A10AB01, A10AE04]	[B01AC06]	Insulin (Human), Insulin Glargine	Acetylsalicylic Acid	0.444444	3.1373	0.000162118	L5
Male	Old	[A10AB01, A10BB01]	[B01AC06]	Insulin (Human), Glibenclamide	Acetylsalicylic Acid	0.505882	2.48288	0.000416703	L5
Female	Old	[A10BB]	[B01AC]	Sulfonylureas	Platelet Aggregation Inhibitors Excl. Heparin	0.330896	2.30587	0.0226223	L4
Female	Old	[A10AC01, A10BB01]	[C10AA05]	Insulin (Human), Glibenclamide	Atorvastatin	0.619318	2.82234	0.000736287	L5
Male	Old	[A10AD, A10BB, A10BA]	[B01AC]	Insulins And Analogues For Injection, Intermediate- Or Long-Acting Combined With Fast-Acting, Biguanides, Sulfonylureas	Platelet Aggregation Inhibitors Excl. Heparin	0.514563	2.4875	0.000513611	L4
Male	Old	[A10BF01, A10BB09, A10BG03, A10BA02]	[C10AA05]	Metformin, Gliclazide, Acarbose, Pioglitazone	Atorvastatin	0.588235	2.91032	0.000193815	L5
Female	Old	[A10AB01, A10AC01, A10BB01, A10BA02]	[C01DA02]	Insulin (Human), Insulin (Human), Metformin, Glibenclamide	Glyceryl Trinitrate	0.333333	3.89692	0.000155363	L5
Female	Middle-Aged	[A10AB01, A10BA02]	[C08CA01]	Insulin (Human), Metformin	Amlodipine	0.102941	17.6616	0.000112396	L5
Male	Middle-Aged	[A10AE04, A10BB01, A10BA02]	[C10AA05]	Insulin Glargine, Metformin, Glibenclamide	Atorvastatin	0.833333	24.4453	0.000180369	L5
Male	Old	[A10AB, A10BA]	[B01AC]	Insulins And Analogues For Injection, Fast-Acting, Biguanides	Platelet Aggregation Inhibitors Excl. Heparin	0.52737	2.54942	0.00382785	L4
Female	Old	[A10AD05, A10BA02]	[H03AA01]	Insulin Aspart, Metformin	Levothyroxine Sodium	0.123195	2.02957	0.000979465	L5
Female	Old	[A10BF, A10AC, A10BA]	[B01AC]	Insulins And Analogues For Injection, Intermediate-Acting, Biguanides, Alpha Glucosidase Inhibitors	Platelet Aggregation Inhibitors Excl. Heparin	0.516129	3.59667	0.000108079	L4
Female	Old	[A10BX, A10BB, A10BA]	[C10AA]	Biguanides, Sulfonylureas, Other Blood Glucose Lowering Drugs, Excl. Insulins	Hmg Coa Reductase Inhibitors	0.76378	3.30044	0.000655228	L4
Male	Old	[A10AE, A10AC]	[B01AC]	Insulins And Analogues For Injection, Intermediate-Acting, Insulins And Analogues For Injection, Long-Acting	Platelet Aggregation Inhibitors Excl. Heparin	0.543478	2.62729	0.000242269	L4
Male	Old	[A10AE, A10AC, A10AB]	[C09CA]	Insulins And Analogues For Injection, Fast-Acting, Insulins And Analogues For Injection, Intermediate-Acting, Insulins And Analogues For Injection, Long-Acting	Angiotensin Ii Receptor Blockers (Arbs), Plain	0.641026	3.64191	0.000242269	L4
Female	Old	[A10AB01, A10BB01]	[C10AA05]	Insulin (Human), Glibenclamide	Atorvastatin	0.666667	3.03812	0.000472845	L5
Female	Old	[A10BG, A10AE]	[B01AC]	Insulins And Analogues For Injection, Long-Acting, Thiazolidinediones	Platelet Aggregation Inhibitors Excl. Heparin	0.4375	3.04874	0.000378276	L4
Female	Old	[A10BG, A10AD, A10BB]	[C09CA]	Insulins And Analogues For Injection, Intermediate- Or Long-Acting Combined With Fast-Acting, Sulfonylureas, Thiazolidinediones	Angiotensin Ii Receptor Blockers (Arbs), Plain	0.758621	3.83428	0.000148608	L4
Female	Old	[A10AB01, A10AC01, A10BB01, A10BA02]	[C10AA05]	Insulin (Human), Insulin (Human), Metformin, Glibenclamide	Atorvastatin	0.710145	3.23626	0.000330992	L5
Male	Old	[A10BF01, A10BB09, A10BG03]	[C10AA05]	Gliclazide, Acarbose, Pioglitazone	Atorvastatin	0.609756	3.0168	0.000242269	L5
Male	Old	[A10AD, A10AC]	[C10AA]	Insulins And Analogues For Injection, Intermediate-Acting, Insulins And Analogues For Injection, Intermediate- Or Long-Acting Combined With Fast-Acting	Hmg Coa Reductase Inhibitors	0.6	2.81021	0.00037794	L4
Female	Old	[A10AB05, A10AD05]	[C01DA02]	Insulin Aspart, Insulin Aspart	Glyceryl Trinitrate	0.263889	3.08506	0.000128344	L5
Male	Middle-Aged	[A10BF01, A10BB01, A10BA02]	[C10AA05]	Metformin, Glibenclamide, Acarbose	Atorvastatin	0.555556	16.2969	0.000180369	L5
Male	Old	[A10AB01, A10BA02]	[C10AA05]	Insulin (Human), Metformin	Atorvastatin	0.604915	2.99285	0.00310105	L5
Male	Old	[A10BG, A10BB]	[B01AC]	Sulfonylureas, Thiazolidinediones	Platelet Aggregation Inhibitors Excl. Heparin	0.444181	2.14726	0.00362435	L4
Male	Old	[A10BX02, A10AE04]	[C10AA05]	Insulin Glargine, Repaglinide	Atorvastatin	0.603774	2.9872	0.000620209	L5
Male	Old	[A10BX02, A10BB01]	[C09AA01]	Glibenclamide, Repaglinide	Captopril	0.146067	5.01092	0.00012598	L5
Male	Young	[A10BB]	[B01AC]	Sulfonylureas	Platelet Aggregation Inhibitors Excl. Heparin	0.275	109.305	0.000163756	L4
Female	Old	[A10AD05, A10BA02]	[C09CA01]	Insulin Aspart, Metformin	Losartan	0.517417	2.88343	0.00411375	L5
Male	Old	[A10BG03]	[C09CA01]	Pioglitazone	Losartan	0.428307	2.70453	0.0067157	L5
Male	Old	[A10BG03, A10AC01]	[B01AC06]	Insulin (Human), Pioglitazone	Acetylsalicylic Acid	0.434783	2.13392	0.000290723	L5
Female	Old	[A10AB01, A10AC01, A10BA02]	[A11DA01]	Insulin (Human), Insulin (Human), Metformin	Thiamine (Vit B1)	0.121331	3.2789	0.000837611	L5
Female	Old	[A10AC, A10BA]	[B01AC]	Insulins And Analogues For Injection, Intermediate-Acting, Biguanides	Platelet Aggregation Inhibitors Excl. Heparin	0.485156	3.38083	0.0045258	L4
Female	Old	[A10AE04, A10AC01, A10BA02]	[B01AC06]	Insulin (Human), Insulin Glargine, Metformin	Acetylsalicylic Acid	0.486486	3.43408	0.000121589	L5
Female	Old	[A10BB09, A10BB01, A10BA02]	[N02BE01]	Metformin, Glibenclamide, Gliclazide	Paracetamol	0.109705	2.20932	0.000175628	L5
Male	Old	[A10AD, A10AC, A10BA]	[C10AA]	Insulins And Analogues For Injection, Intermediate-Acting, Insulins And Analogues For Injection, Intermediate- Or Long-Acting Combined With Fast-Acting, Biguanides	Hmg Coa Reductase Inhibitors	0.617647	2.89287	0.000203506	L4
Male	Old	[A10BB09, A10BB01, A10BA02]	[A11DA01]	Metformin, Glibenclamide, Gliclazide	Thiamine (Vit B1)	0.106383	3.95595	0.000145362	L5
Male	Young	[A10B]	[N06A]	Blood Glucose Lowering Drugs, Excl. Insulins	Antidepressants	0.124542	3.84284	0.000506156	L3
Female	Old	[A10AE, A10AB, A10BA]	[C10AA]	Insulins And Analogues For Injection, Fast-Acting, Insulins And Analogues For Injection, Long-Acting, Biguanides	Hmg Coa Reductase Inhibitors	0.693878	2.99838	0.00183734	L4
Female	Old	[A10AE, A10AB]	[N03AX]	Insulins And Analogues For Injection, Fast-Acting, Insulins And Analogues For Injection, Long-Acting	Other Antiepileptics	0.128736	2.24847	0.000756552	L4
Female	Old	[A10BF, A10BB]	[A11DA]	Sulfonylureas, Alpha Glucosidase Inhibitors	Vitamin B1, Plain	0.113744	3.07387	0.000486355	L4
Female	Old	[A10AB01, A10AC01, A10BA02]	[C10AA05]	Insulin (Human), Insulin (Human), Metformin	Atorvastatin	0.680039	3.09906	0.00469468	L5
Female	Old	[A10AD, A10BA]	[C08CA]	Insulins And Analogues For Injection, Intermediate- Or Long-Acting Combined With Fast-Acting, Biguanides	Dihydropyridine Derivatives	0.166794	2.09114	0.00147257	L4
Male	Middle-Aged	[A10BB09, A10BA02]	[B01AC06]	Metformin, Gliclazide	Acetylsalicylic Acid	0.218182	9.29066	0.000432885	L5
Female	Old	[A10AB05, A10AE04, A10BB01]	[C10AA05]	Insulin Aspart, Insulin Glargine, Glibenclamide	Atorvastatin	0.75	3.41789	0.000141854	L5
Male	Middle-Aged	[A10BG, A10BB, A10BA]	[C10AA]	Biguanides, Sulfonylureas, Thiazolidinediones	Hmg Coa Reductase Inhibitors	0.409091	11.4665	0.000324664	L4
Female	Old	[A10BF01, A10BG03, A10BA02]	[C07AB02]	Metformin, Acarbose, Pioglitazone	Metoprolol	0.214286	2.0622	0.000202648	L5
Female	Old	[A10AB01, A10BA02]	[C10AA05]	Insulin (Human), Metformin	Atorvastatin	0.680077	3.09923	0.004796	L5
Male	Old	[A10BF01, A10BX02]	[C09CA01]	Acarbose, Repaglinide	Losartan	0.5	3.15723	0.000368249	L5
Female	Old	[A10BF01, A10BB01, A10BA02]	[B01AC06]	Metformin, Glibenclamide, Acarbose	Acetylsalicylic Acid	0.466667	3.29417	0.00108754	L5
Female	Old	[A10BX02, A10AC01]	[C09CA01]	Insulin (Human), Repaglinide	Losartan	0.666667	3.71516	0.000121589	L5
Female	Old	[A10BB09, A10BB01]	[N03AX12]	Glibenclamide, Gliclazide	Gabapentin	0.1341	2.58424	0.000236423	L5
Female	Old	[A10AC, A10AB, A10BB]	[B01AC]	Insulins And Analogues For Injection, Fast-Acting, Insulins And Analogues For Injection, Intermediate-Acting, Sulfonylureas	Platelet Aggregation Inhibitors Excl. Heparin	0.451613	3.14709	0.000378276	L4
Female	Old	[A10AD, A10BB, A10BA]	[C09CA]	Insulins And Analogues For Injection, Intermediate- Or Long-Acting Combined With Fast-Acting, Biguanides, Sulfonylureas	Angiotensin Ii Receptor Blockers (Arbs), Plain	0.543353	2.74626	0.000634964	L4
Female	Old	[A10AB01, A10BB01, A10BA02]	[C07AB02]	Insulin (Human), Metformin, Glibenclamide	Metoprolol	0.253521	2.43979	0.000121589	L5
Male	Old	[A10AD, A10AB]	[C07AB]	Insulins And Analogues For Injection, Fast-Acting, Insulins And Analogues For Injection, Intermediate- Or Long-Acting Combined With Fast-Acting	Beta Blocking Agents, Selective	0.258621	2.21196	0.000290723	L4
Male	Old	[A10BF, A10BX]	[C09CA]	Alpha Glucosidase Inhibitors, Other Blood Glucose Lowering Drugs, Excl. Insulins	Angiotensin Ii Receptor Blockers (Arbs), Plain	0.592105	3.36398	0.000436085	L4
Male	Old	[A10BF]	[B01AC]	Alpha Glucosidase Inhibitors	Platelet Aggregation Inhibitors Excl. Heparin	0.474104	2.29192	0.0034596	L4
Male	Middle-Aged	[A10AE04, A10BA02]	[C10AA05]	Insulin Glargine, Metformin	Atorvastatin	0.533333	15.645	0.00086577	L5
Female	Old	[A10AB01, A10BB01, A10BA02]	[C08CA01]	Insulin (Human), Metformin, Glibenclamide	Amlodipine	0.225352	2.8436	0.000108079	L5
Female	Middle-Aged	[A10BG, A10BA]	[C10AA]	Biguanides, Thiazolidinediones	Hmg Coa Reductase Inhibitors	0.513889	19.0733	0.000594091	L4
Female	Old	[A10BG, A10BB]	[C03AA]	Sulfonylureas, Thiazolidinediones	Thiazides, Plain	0.12256	2.61175	0.00106052	L4
Male	Old	[A10AD05, A10AC01]	[C10AA05]	Insulin (Human), Insulin Aspart	Atorvastatin	0.625	3.09222	0.000339177	L5
Male	Old	[A10BF, A10AB]	[B01AC]	Insulins And Analogues For Injection, Fast-Acting, Alpha Glucosidase Inhibitors	Platelet Aggregation Inhibitors Excl. Heparin	0.482759	2.33376	0.000135671	L4
Female	Old	[A10BX02, A10BB01]	[C08CA01]	Glibenclamide, Repaglinide	Amlodipine	0.188406	2.37739	0.000175628	L5
Male	Old	[A10AC01, A10BA02]	[C08CA01]	Insulin (Human), Metformin	Amlodipine	0.140741	2.25796	0.000920623	L5
Female	Old	[A10BX02, A10BG03, A10BB01, A10BA02]	[C10AA05]	Metformin, Glibenclamide, Pioglitazone, Repaglinide	Atorvastatin	0.791667	3.60777	0.000128344	L5
Female	Old	[A10AB01, A10AC01, A10BB01]	[C03AA03]	Insulin (Human), Insulin (Human), Glibenclamide	Hydrochlorothiazide	0.196078	4.17842	0.000135099	L5
Female	Old	[A10AE, A10BB, A10BA]	[C08CA]	Insulins And Analogues For Injection, Long-Acting, Biguanides, Sulfonylureas	Dihydropyridine Derivatives	0.164134	2.05779	0.000364766	L4
Female	Old	[A10AB, A10BA]	[C08CA]	Insulins And Analogues For Injection, Fast-Acting, Biguanides	Dihydropyridine Derivatives	0.17734	2.22336	0.00170224	L4
Female	Old	[A10AB05, A10AE04, A10BA02]	[C10AA05]	Insulin Aspart, Insulin Glargine, Metformin	Atorvastatin	0.672	3.06243	0.00170224	L5
Male	Old	[A10BG, A10AE]	[B01AC]	Insulins And Analogues For Injection, Long-Acting, Thiazolidinediones	Platelet Aggregation Inhibitors Excl. Heparin	0.436782	2.11149	0.000368249	L4
Female	Old	[A10AD05, A10AB01, A10AC01, A10BA02]	[C09CA01]	Insulin (Human), Insulin (Human), Insulin Aspart, Metformin	Losartan	0.638298	3.55707	0.000202648	L5
Male	Young	[A10BB01, A10BA02]	[C10AA05]	Metformin, Glibenclamide	Atorvastatin	0.28	89.1395	0.000104209	L5
Male	Old	[A10AD, A10BB]	[C09CA]	Insulins And Analogues For Injection, Intermediate- Or Long-Acting Combined With Fast-Acting, Sulfonylureas	Angiotensin Ii Receptor Blockers (Arbs), Plain	0.4375	2.48561	0.000610518	L4
Male	Old	[A10AC, A10AB, A10BA]	[C09AA]	Insulins And Analogues For Injection, Fast-Acting, Insulins And Analogues For Injection, Intermediate-Acting, Biguanides	Ace Inhibitors, Plain	0.163107	4.00646	0.000814024	L4
Female	Middle-Aged	[A10AC01, A10BA02]	[C07AB02]	Insulin (Human), Metformin	Metoprolol	0.135802	10.5196	0.000176622	L5
Male	Old	[A10AB05]	[C03CA01]	Insulin Aspart	Furosemide	0.125561	3.79851	0.000814024	L5
Female	Middle-Aged	[A10BG03, A10BA02]	[C09CA01]	Metformin, Pioglitazone	Losartan	0.222222	14.4619	0.000256904	L5
Male	Old	[A10BF, A10AD, A10BA]	[B01AC]	Insulins And Analogues For Injection, Intermediate- Or Long-Acting Combined With Fast-Acting, Biguanides, Alpha Glucosidase Inhibitors	Platelet Aggregation Inhibitors Excl. Heparin	0.565217	2.73238	0.00012598	L4
Male	Old	[A10BG, A10AD]	[G04CB]	Insulins And Analogues For Injection, Intermediate- Or Long-Acting Combined With Fast-Acting, Thiazolidinediones	Testosterone-5-Alpha Reductase Inhibitors	0.142857	4.13161	0.000106598	L4
Female	Old	[A10BX, A10BA]	[H03AA]	Biguanides, Other Blood Glucose Lowering Drugs, Excl. Insulins	Thyroid Hormones	0.124847	2.05634	0.000689003	L4
Female	Middle-Aged	[A10AB01, A10AC01]	[C10AA05]	Insulin (Human), Insulin (Human)	Atorvastatin	0.231481	9.10143	0.000802826	L5
Male	Old	[A10AE, A10BB]	[C10AA]	Insulins And Analogues For Injection, Long-Acting, Sulfonylureas	Hmg Coa Reductase Inhibitors	0.608527	2.85015	0.00152145	L4
Female	Old	[A10AE, A10AD]	[C10AA]	Insulins And Analogues For Injection, Intermediate- Or Long-Acting Combined With Fast-Acting, Insulins And Analogues For Injection, Long-Acting	Hmg Coa Reductase Inhibitors	0.682759	2.95034	0.000668738	L4
Female	Old	[A10AD, A10AC, A10AB, A10BA]	[C10AA]	Insulins And Analogues For Injection, Fast-Acting, Insulins And Analogues For Injection, Intermediate-Acting, Insulins And Analogues For Injection, Intermediate- Or Long-Acting Combined With Fast-Acting, Biguanides	Hmg Coa Reductase Inhibitors	0.795918	3.43932	0.000263442	L4
Male	Old	[A10AB, A10BA]	[C08CA]	Insulins And Analogues For Injection, Fast-Acting, Biguanides	Dihydropyridine Derivatives	0.141522	2.25298	0.00102722	L4
Male	Old	[A10AB01]	[C03CA01]	Insulin (Human)	Furosemide	0.140466	4.24944	0.00227733	L5
Female	Old	[A10AE, A10AC, A10AB]	[C09CA]	Insulins And Analogues For Injection, Fast-Acting, Insulins And Analogues For Injection, Intermediate-Acting, Insulins And Analogues For Injection, Long-Acting	Angiotensin Ii Receptor Blockers (Arbs), Plain	0.708333	3.58012	0.000229668	L4
Female	Old	[A10BB09, A10BB01]	[C10AA05]	Glibenclamide, Gliclazide	Atorvastatin	0.689655	3.14288	0.00121589	L5
Female	Old	[A10BF01, A10BG03, A10BA02]	[N03AX12]	Metformin, Acarbose, Pioglitazone	Gabapentin	0.121429	2.34005	0.000114834	L5
Female	Old	[A10BG03, A10AE04]	[C03CA01]	Insulin Glargine, Pioglitazone	Furosemide	0.132812	4.85111	0.000114834	L5
Female	Old	[A10AD, A10AC]	[C01DA]	Insulins And Analogues For Injection, Intermediate-Acting, Insulins And Analogues For Injection, Intermediate- Or Long-Acting Combined With Fast-Acting	Organic Nitrates	0.25	2.87568	0.000189138	L4
Female	Old	[A10BB09, A10BB01]	[A12AX]	Glibenclamide, Gliclazide	NULL	0.111111	2.30215	0.000195893	L5
Female	Old	[A10BX, A10BB]	[C09CA]	Sulfonylureas, Other Blood Glucose Lowering Drugs, Excl. Insulins	Angiotensin Ii Receptor Blockers (Arbs), Plain	0.619048	3.12884	0.000790327	L4
Female	Old	[A10BG, A10AC, A10BA]	[C09AA]	Insulins And Analogues For Injection, Intermediate-Acting, Biguanides, Thiazolidinediones	Ace Inhibitors, Plain	0.258621	7.1563	0.000101324	L4
Female	Old	[A10AB01, A10BA02]	[A11DA01]	Insulin (Human), Metformin	Thiamine (Vit B1)	0.121648	3.28746	0.000857876	L5
Female	Old	[A10AB05, A10AE04, A10BA02]	[C07AB02]	Insulin Aspart, Insulin Glargine, Metformin	Metoprolol	0.253333	2.43798	0.000641718	L5
Female	Old	[A10AC01, A10BA02]	[C08CA01]	Insulin (Human), Metformin	Amlodipine	0.19189	2.42136	0.00179006	L5
Male	Old	[A10AE, A10AB, A10BA]	[C03AA]	Insulins And Analogues For Injection, Fast-Acting, Insulins And Analogues For Injection, Long-Acting, Biguanides	Thiazides, Plain	0.103604	3.21629	0.000222888	L4
Male	Middle-Aged	[A10BG, A10BA]	[C10AA]	Biguanides, Thiazolidinediones	Hmg Coa Reductase Inhibitors	0.488372	13.6887	0.000757548	L4
Male	Old	[A10BB09, A10AE04]	[C08CA01]	Insulin Glargine, Gliclazide	Amlodipine	0.142857	2.29191	0.000145362	L5
Female	Old	[A10AC01]	[C09CA01]	Insulin (Human)	Losartan	0.441812	2.46211	0.0100784	L5
Female	Old	[A10BG03, A10AB01]	[C09CA01]	Insulin (Human), Pioglitazone	Losartan	0.493151	2.7482	0.000243178	L5
Male	Old	[A10BG, A10AE, A10BB]	[B01AC]	Insulins And Analogues For Injection, Long-Acting, Sulfonylureas, Thiazolidinediones	Platelet Aggregation Inhibitors Excl. Heparin	0.517241	2.50045	0.000145362	L4
Female	Old	[A10AB05, A10AB01, A10AE04, A10BA02]	[C09CA01]	Insulin (Human), Insulin Aspart, Insulin Glargine, Metformin	Losartan	0.75	4.17956	0.000101324	L5
Male	Old	[A10AE04, A10AC01, A10BA02]	[C09CA01]	Insulin (Human), Insulin Glargine, Metformin	Losartan	0.705882	4.45727	0.000116289	L5
Female	Old	[A10AB, A10BA]	[N03AX]	Insulins And Analogues For Injection, Fast-Acting, Biguanides	Other Antiepileptics	0.135116	2.35991	0.00129695	L4
Female	Old	[A10BF]	[C09AA]	Alpha Glucosidase Inhibitors	Ace Inhibitors, Plain	0.104779	2.89935	0.000770062	L4
Male	Old	[A10BB01, A10BA02]	[C10AA05]	Metformin, Glibenclamide	Atorvastatin	0.447853	2.21577	0.0183931	L5
Male	Old	[A10AC, A10AB, A10BB, A10BA]	[A02BA]	Insulins And Analogues For Injection, Fast-Acting, Insulins And Analogues For Injection, Intermediate-Acting, Biguanides, Sulfonylureas	H2-Receptor Antagonists	0.258621	3.27211	0.000145362	L4
Female	Middle-Aged	[A10AB05, A10BA02]	[C10AA05]	Insulin Aspart, Metformin	Atorvastatin	0.354839	13.9516	0.000176622	L5
Female	Old	[A10AE04, A10BB01]	[B01AC06]	Insulin Glargine, Glibenclamide	Acetylsalicylic Acid	0.450512	3.18013	0.000891651	L5
Male	Old	[A10AB05]	[N03AX12]	Insulin Aspart	Gabapentin	0.110613	2.9118	0.000717117	L5
Female	Old	[A10BG03, A10AB01, A10AC01]	[C09CA01]	Insulin (Human), Insulin (Human), Pioglitazone	Losartan	0.492958	2.74713	0.000236423	L5
Female	Old	[A10BX, A10AE, A10BA]	[C10AA]	Insulins And Analogues For Injection, Long-Acting, Biguanides, Other Blood Glucose Lowering Drugs, Excl. Insulins	Hmg Coa Reductase Inhibitors	0.711538	3.0747	0.000499865	L4
Female	Old	[A10AD01, A10BA02]	[C08CA01]	Insulin (Human), Metformin	Amlodipine	0.22695	2.86377	0.000216158	L5
Male	Middle-Aged	[A10BG, A10BB]	[N02AJ]	Sulfonylureas, Thiazolidinediones	Opioids In Combination With Non-Opioid Analgesics	0.111111	6.2099	0.000108221	L4
Male	Old	[A10BF01, A10BG03, A10BB01]	[C09CA01]	Glibenclamide, Acarbose, Pioglitazone	Losartan	0.484375	3.05857	0.000300414	L5
Male	Middle-Aged	[A10BG, A10BB]	[B01AC]	Sulfonylureas, Thiazolidinediones	Platelet Aggregation Inhibitors Excl. Heparin	0.185185	7.71958	0.000180369	L4
Male	Old	[A10BG, A10AD]	[C01DA]	Insulins And Analogues For Injection, Intermediate- Or Long-Acting Combined With Fast-Acting, Thiazolidinediones	Organic Nitrates	0.220779	2.28946	0.000164743	L4
Female	Old	[A10BG, A10BB]	[B01AC]	Sulfonylureas, Thiazolidinediones	Platelet Aggregation Inhibitors Excl. Heparin	0.331772	2.31197	0.00287085	L4
Male	Old	[A10BB, A10BA]	[C10AA]	Biguanides, Sulfonylureas	Hmg Coa Reductase Inhibitors	0.496382	2.3249	0.0252638	L4
Female	Middle-Aged	[A10BF01]	[C10AA05]	Acarbose	Atorvastatin	0.266667	10.4848	0.000192678	L5
Male	Old	[A10AD01]	[A11DA01]	Insulin (Human)	Thiamine (Vit B1)	0.102703	3.8191	0.000184125	L5
Male	Old	[A10AE, A10BB, A10BA]	[B01AC]	Insulins And Analogues For Injection, Long-Acting, Biguanides, Sulfonylureas	Platelet Aggregation Inhibitors Excl. Heparin	0.494624	2.39111	0.000891551	L4
Female	Old	[A10AD, A10AC]	[C07AB]	Insulins And Analogues For Injection, Intermediate-Acting, Insulins And Analogues For Injection, Intermediate- Or Long-Acting Combined With Fast-Acting	Beta Blocking Agents, Selective	0.366071	2.60795	0.000276952	L4
Male	Old	[A10BG03, A10AC01]	[C09CA01]	Insulin (Human), Pioglitazone	Losartan	0.536232	3.38602	0.000358558	L5
Female	Old	[A10BB09, A10BB01, A10BA02]	[C09CA01]	Metformin, Glibenclamide, Gliclazide	Losartan	0.582278	3.24489	0.00093218	L5
Male	Old	[A10BB, A10BA]	[C09CA]	Biguanides, Sulfonylureas	Angiotensin Ii Receptor Blockers (Arbs), Plain	0.405369	2.30306	0.0206316	L4
Female	Old	[A10AB01, A10AE04, A10BA02]	[C10AA05]	Insulin (Human), Insulin Glargine, Metformin	Atorvastatin	0.848485	3.8667	0.000189138	L5
Male	Middle-Aged	[A10BA]	[C10AA]	Biguanides	Hmg Coa Reductase Inhibitors	0.318681	8.93242	0.00941524	L4
Male	Middle-Aged	[A10AE, A10AB, A10BA]	[C10AB]	Insulins And Analogues For Injection, Fast-Acting, Insulins And Analogues For Injection, Long-Acting, Biguanides	Fibrates	0.142857	13.1566	0.000108221	L4
Female	Old	[A10BG, A10BB]	[A11DA]	Sulfonylureas, Thiazolidinediones	Vitamin B1, Plain	0.111632	3.01678	0.000965955	L4
Female	Old	[A10BB09, A10AE04, A10BA02]	[B01AC06]	Insulin Glargine, Metformin, Gliclazide	Acetylsalicylic Acid	0.327586	2.31241	0.000256687	L5
Female	Old	[A10BF01, A10BG03, A10BA02]	[B01AC06]	Metformin, Acarbose, Pioglitazone	Acetylsalicylic Acid	0.421429	2.97484	0.000398541	L5
Female	Middle-Aged	[A10AC, A10BA]	[M01AB]	Insulins And Analogues For Injection, Intermediate-Acting, Biguanides	Acetic Acid Derivatives And Related Substances	0.160494	2.03617	0.000208735	L4
Male	Old	[A10BF01, A10AD05]	[C09CA01]	Insulin Aspart, Acarbose	Losartan	0.542857	3.42785	0.000184125	L5
Female	Old	[A10AB05, A10AB01, A10BA02]	[C10AA05]	Insulin (Human), Insulin Aspart, Metformin	Atorvastatin	0.809524	3.68915	0.000114834	L5
Male	Old	[A10BF, A10BA]	[B01AC]	Biguanides, Alpha Glucosidase Inhibitors	Platelet Aggregation Inhibitors Excl. Heparin	0.509058	2.46089	0.00272311	L4
Female	Old	[A10BB09, A10AE04]	[H03AA01]	Insulin Glargine, Gliclazide	Levothyroxine Sodium	0.154321	2.54236	0.000168873	L5
Female	Old	[A10AE, A10AD, A10AB]	[C07AB]	Insulins And Analogues For Injection, Fast-Acting, Insulins And Analogues For Injection, Intermediate- Or Long-Acting Combined With Fast-Acting, Insulins And Analogues For Injection, Long-Acting	Beta Blocking Agents, Selective	0.411765	2.93348	0.000141854	L4
Female	Old	[A10BF01, A10BB09, A10BG03, A10BA02]	[C09CA01]	Metformin, Gliclazide, Acarbose, Pioglitazone	Losartan	0.634615	3.53655	0.000222913	L5
Female	Old	[A10BG, A10AC, A10AB]	[C09CA]	Insulins And Analogues For Injection, Fast-Acting, Insulins And Analogues For Injection, Intermediate-Acting, Thiazolidinediones	Angiotensin Ii Receptor Blockers (Arbs), Plain	0.549296	2.7763	0.000263442	L4
Male	Old	[A10AB01, A10AD05, A10AC01]	[C07AB02]	Insulin (Human), Insulin (Human), Insulin Aspart	Metoprolol	0.288889	3.13863	0.00012598	L5
Female	Old	[A10BF, A10AC]	[B01AC]	Insulins And Analogues For Injection, Intermediate-Acting, Alpha Glucosidase Inhibitors	Platelet Aggregation Inhibitors Excl. Heparin	0.392857	2.73765	0.000148608	L4
Male	Old	[A10AE, A10AB, A10BA]	[B01AC]	Insulins And Analogues For Injection, Fast-Acting, Insulins And Analogues For Injection, Long-Acting, Biguanides	Platelet Aggregation Inhibitors Excl. Heparin	0.5	2.4171	0.00107568	L4
Female	Old	[A10BB09, A10AE04]	[C10AA05]	Insulin Glargine, Gliclazide	Atorvastatin	0.62963	2.86934	0.000689003	L5
Male	Middle-Aged	[A10BB01]	[B01AC06]	Glibenclamide	Acetylsalicylic Acid	0.192893	8.21382	0.0013708	L5
Female	Old	[A10BB01, A10BA02]	[B01AC06]	Metformin, Glibenclamide	Acetylsalicylic Acid	0.350281	2.47261	0.014334	L5
Female	Old	[A10AB, A10BB, A10BA]	[C09AA]	Insulins And Analogues For Injection, Fast-Acting, Biguanides, Sulfonylureas	Ace Inhibitors, Plain	0.18018	4.98577	0.000135099	L4
Male	Old	[A10BF, A10AE, A10BA]	[C09CA]	Insulins And Analogues For Injection, Long-Acting, Biguanides, Alpha Glucosidase Inhibitors	Angiotensin Ii Receptor Blockers (Arbs), Plain	0.615385	3.49624	0.000155052	L4
Female	Old	[A10AE04, A10BB01]	[C07AB02]	Insulin Glargine, Glibenclamide	Metoprolol	0.232082	2.23347	0.000459335	L5
Female	Old	[A10BB09, A10AB01]	[C09CA01]	Insulin (Human), Gliclazide	Losartan	0.68	3.78947	0.000114834	L5
Male	Old	[A10AE04, A10BA02]	[B01AC06]	Insulin Glargine, Metformin	Acetylsalicylic Acid	0.439783	2.15846	0.0031495	L5
Male	Old	[A10BF01, A10AB01, A10AC01]	[B01AC06]	Insulin (Human), Insulin (Human), Acarbose	Acetylsalicylic Acid	0.521739	2.5607	0.000116289	L5
Female	Old	[A10AE, A10AC, A10BA]	[B01AC]	Insulins And Analogues For Injection, Intermediate-Acting, Insulins And Analogues For Injection, Long-Acting, Biguanides	Platelet Aggregation Inhibitors Excl. Heparin	0.486486	3.39011	0.000121589	L4
Female	Old	[A10AD05, A10BB01, A10BA02]	[B01AC06]	Insulin Aspart, Metformin, Glibenclamide	Acetylsalicylic Acid	0.447154	3.15643	0.000371521	L5
Female	Old	[A10BF, A10BA]	[A11DA]	Biguanides, Alpha Glucosidase Inhibitors	Vitamin B1, Plain	0.109848	2.9686	0.000587679	L4
Female	Middle-Aged	[A10AC, A10BA]	[C07AB]	Insulins And Analogues For Injection, Intermediate-Acting, Biguanides	Beta Blocking Agents, Selective	0.160494	10.2624	0.000208735	L4
Female	Old	[A10AD05, A10BB01]	[C07AB02]	Insulin Aspart, Glibenclamide	Metoprolol	0.21118	2.03232	0.000229668	L5
Male	Old	[A10AE04, A10BA02]	[C10AA05]	Insulin Glargine, Metformin	Atorvastatin	0.56157	2.77839	0.00402167	L5
Female	Old	[A10BG03, A10BB01, A10BA02]	[C09CA01]	Metformin, Glibenclamide, Pioglitazone	Losartan	0.512925	2.8584	0.00254661	L5
Female	Old	[A10BF01, A10BB09]	[C10AA05]	Gliclazide, Acarbose	Atorvastatin	0.711712	3.2434	0.00106728	L5
Female	Old	[A10AB01, A10AE04, A10BA02]	[C09CA01]	Insulin (Human), Insulin Glargine, Metformin	Losartan	0.727273	4.05291	0.000162118	L5
Female	Old	[A10BG03, A10AD05]	[C01DA02]	Insulin Aspart, Pioglitazone	Glyceryl Trinitrate	0.197917	2.31379	0.000128344	L5
Female	Old	[A10BF, A10BX]	[C09CA]	Alpha Glucosidase Inhibitors, Other Blood Glucose Lowering Drugs, Excl. Insulins	Angiotensin Ii Receptor Blockers (Arbs), Plain	0.56	2.8304	0.000378276	L4
Female	Old	[A10BF01, A10BX02]	[C10AA05]	Acarbose, Repaglinide	Atorvastatin	0.57	2.59759	0.000385031	L5
Male	Old	[A10AD, A10AC, A10AB]	[C09CA]	Insulins And Analogues For Injection, Fast-Acting, Insulins And Analogues For Injection, Intermediate-Acting, Insulins And Analogues For Injection, Intermediate- Or Long-Acting Combined With Fast-Acting	Angiotensin Ii Receptor Blockers (Arbs), Plain	0.680851	3.86818	0.000310105	L4
Female	Middle-Aged	[A10AB, A10BA]	[C10AA]	Insulins And Analogues For Injection, Fast-Acting, Biguanides	Hmg Coa Reductase Inhibitors	0.408163	15.1492	0.000642261	L4
Female	Old	[A10BG, A10AE, A10BB]	[B01AC]	Insulins And Analogues For Injection, Long-Acting, Sulfonylureas, Thiazolidinediones	Platelet Aggregation Inhibitors Excl. Heparin	0.476923	3.32347	0.000209403	L4
Female	Old	[A10AB01, A10AC01, A10BA02]	[C03AA03]	Insulin (Human), Insulin (Human), Metformin	Hydrochlorothiazide	0.172211	3.66981	0.00118887	L5
Female	Old	[A10AB01, A10BB01, A10BA02]	[C10AA05]	Insulin (Human), Metformin, Glibenclamide	Atorvastatin	0.704225	3.20928	0.000337747	L5
Male	Old	[A10BB09, A10BG03, A10BA02]	[B01AC06]	Metformin, Gliclazide, Pioglitazone	Acetylsalicylic Acid	0.508065	2.49359	0.00122104	L5
Female	Old	[A10AB01, A10AC01, A10BB01]	[C10AA05]	Insulin (Human), Insulin (Human), Glibenclamide	Atorvastatin	0.676471	3.0828	0.00046609	L5
Male	Old	[A10AD05, A10BB01]	[B01AC06]	Insulin Aspart, Glibenclamide	Acetylsalicylic Acid	0.510638	2.50622	0.000465157	L5
Female	Old	[A10BX, A10AE]	[B01AC]	Insulins And Analogues For Injection, Long-Acting, Other Blood Glucose Lowering Drugs, Excl. Insulins	Platelet Aggregation Inhibitors Excl. Heparin	0.290909	2.02722	0.000324237	L4
Female	Old	[A10BB09, A10BA02]	[C09CA01]	Metformin, Gliclazide	Losartan	0.496583	2.76733	0.0058903	L5
Male	Middle-Aged	[A10BB09, A10AE04, A10BA02]	[C10AA05]	Insulin Glargine, Metformin, Gliclazide	Atorvastatin	0.5	14.6672	0.000108221	L5
Female	Middle-Aged	[A10BA02]	[H03AA01]	Metformin	Levothyroxine Sodium	0.132479	2.56793	0.00597303	L5
Female	Old	[A10AB, A10BB]	[A11DA]	Insulins And Analogues For Injection, Fast-Acting, Sulfonylureas	Vitamin B1, Plain	0.140351	3.79291	0.000162118	L4
Female	Middle-Aged	[A10BA]	[C10AA]	Biguanides	Hmg Coa Reductase Inhibitors	0.185541	6.88648	0.00836545	L4
Male	Middle-Aged	[A10BG03, A10BB01]	[A02BA02]	Glibenclamide, Pioglitazone	Ranitidine	0.142857	3.0675	0.000108221	L5
Male	Old	[A10AB01, A10AD05]	[C01DA02]	Insulin (Human), Insulin Aspart	Glyceryl Trinitrate	0.346939	3.67831	0.000164743	L5
Female	Old	[A10AC, A10BA]	[C03CA]	Insulins And Analogues For Injection, Intermediate-Acting, Biguanides	Sulfonamides, Plain	0.106445	3.888	0.000992975	L4
Female	Old	[A10AE, A10AD, A10BA]	[A11DA]	Insulins And Analogues For Injection, Intermediate- Or Long-Acting Combined With Fast-Acting, Insulins And Analogues For Injection, Long-Acting, Biguanides	Vitamin B1, Plain	0.23913	6.46237	0.000148608	L4
Male	Old	[A10AB05, A10AD05, A10AE04]	[C10AA05]	Insulin Aspart, Insulin Aspart, Insulin Glargine	Atorvastatin	0.581395	2.87648	0.000242269	L5
Female	Old	[A10AB, A10BB]	[C10AA]	Insulins And Analogues For Injection, Fast-Acting, Sulfonylureas	Hmg Coa Reductase Inhibitors	0.707602	3.05769	0.000817347	L4
Female	Old	[A10BX, A10AE, A10BA]	[C09CA]	Insulins And Analogues For Injection, Long-Acting, Biguanides, Other Blood Glucose Lowering Drugs, Excl. Insulins	Angiotensin Ii Receptor Blockers (Arbs), Plain	0.586538	2.96453	0.000412051	L4
Male	Old	[A10AB01, A10AC01, A10BB01]	[C10AA05]	Insulin (Human), Insulin (Human), Glibenclamide	Atorvastatin	0.575	2.84484	0.000445775	L5
Male	Old	[A10AC01, A10BB01, A10BA02]	[C08CA01]	Insulin (Human), Metformin, Glibenclamide	Amlodipine	0.142857	2.29191	0.000106598	L5
Male	Old	[A10AB01, A10AC01, A10BB01]	[C08CA01]	Insulin (Human), Insulin (Human), Glibenclamide	Amlodipine	0.1625	2.60705	0.00012598	L5
Female	Old	[A10BF01, A10AD05]	[C07AB02]	Insulin Aspart, Acarbose	Metoprolol	0.272727	2.62462	0.000101324	L5
Female	Old	[A10BF01, A10BA02]	[C10AA05]	Metformin, Acarbose	Atorvastatin	0.621212	2.83098	0.00332343	L5
Male	Middle-Aged	[A10BX]	[C07AA]	Other Blood Glucose Lowering Drugs, Excl. Insulins	Beta Blocking Agents, Non-Selective	0.1	2.04583	0.000108221	L4
Female	Old	[A10AE04, A10BB01, A10BA02]	[N03AX12]	Insulin Glargine, Metformin, Glibenclamide	Gabapentin	0.112554	2.16903	0.000175628	L5
Male	Middle-Aged	[A10AC01, A10BA02]	[C10AA05]	Insulin (Human), Metformin	Atorvastatin	0.25	7.3336	0.000324664	L5
Female	Old	[A10AB, A10BB]	[C01DA]	Insulins And Analogues For Injection, Fast-Acting, Sulfonylureas	Organic Nitrates	0.304094	3.4979	0.000351256	L4
Female	Old	[A10BB01, A10BA02]	[C10AA05]	Metformin, Glibenclamide	Atorvastatin	0.540442	2.46289	0.0221156	L5
Male	Old	[A10BB09, A10AC01]	[C10AA05]	Insulin (Human), Gliclazide	Atorvastatin	0.653846	3.23493	0.000164743	L5
Female	Old	[A10BG03, A10AE04]	[C01DA02]	Insulin Glargine, Pioglitazone	Glyceryl Trinitrate	0.195312	2.28335	0.000168873	L5
Male	Old	[A10AC]	[C10AA]	Insulins And Analogues For Injection, Intermediate-Acting	Hmg Coa Reductase Inhibitors	0.470615	2.20421	0.0100106	L4
Male	Old	[A10AE04]	[C03CA01]	Insulin Glargine	Furosemide	0.108884	3.29401	0.00194784	L5
Female	Old	[A10BF01, A10AE04]	[B01AC06]	Insulin Glargine, Acarbose	Acetylsalicylic Acid	0.329412	2.3253	0.000189138	L5
Female	Old	[A10BF, A10BG]	[C08CA]	Alpha Glucosidase Inhibitors, Thiazolidinediones	Dihydropyridine Derivatives	0.165	2.06865	0.000222913	L4
Male	Old	[A10AC, A10BB]	[A02BA]	Insulins And Analogues For Injection, Intermediate-Acting, Sulfonylureas	H2-Receptor Antagonists	0.17931	2.26866	0.00025196	L4
Male	Old	[A10AD05, A10AC01]	[C07AB02]	Insulin (Human), Insulin Aspart	Metoprolol	0.232143	2.52212	0.00012598	L5
Male	Old	[A10AD, A10BB, A10BA]	[N05BA]	Insulins And Analogues For Injection, Intermediate- Or Long-Acting Combined With Fast-Acting, Biguanides, Sulfonylureas	Benzodiazepine Derivatives	0.106796	2.00809	0.000106598	L4
Female	Old	[A10BB09, A10AE04, A10BA02]	[C10AA05]	Insulin Glargine, Metformin, Gliclazide	Atorvastatin	0.663793	3.02502	0.00052013	L5
Female	Old	[A10BF, A10AD]	[C09CA]	Insulins And Analogues For Injection, Intermediate- Or Long-Acting Combined With Fast-Acting, Alpha Glucosidase Inhibitors	Angiotensin Ii Receptor Blockers (Arbs), Plain	0.516129	2.60866	0.000216158	L4
Male	Old	[A10AC, A10BB]	[A11DA]	Insulins And Analogues For Injection, Intermediate-Acting, Sulfonylureas	Vitamin B1, Plain	0.110345	4.10328	0.000155052	L4
Female	Old	[A10AD05, A10AB01, A10AC01, A10BA02]	[C10AA05]	Insulin (Human), Insulin (Human), Insulin Aspart, Metformin	Atorvastatin	0.744681	3.39364	0.000236423	L5
Male	Old	[A10AE, A10AB]	[N03AX]	Insulins And Analogues For Injection, Fast-Acting, Insulins And Analogues For Injection, Long-Acting	Other Antiepileptics	0.105426	2.47814	0.000658972	L4
Female	Old	[A10AE, A10BA]	[B01AC]	Insulins And Analogues For Injection, Long-Acting, Biguanides	Platelet Aggregation Inhibitors Excl. Heparin	0.372749	2.59752	0.00321535	L4
Female	Old	[A10AC]	[C10AA]	Insulins And Analogues For Injection, Intermediate-Acting	Hmg Coa Reductase Inhibitors	0.532268	2.30003	0.0121454	L4
Female	Old	[A10BG, A10BB]	[C09CA]	Sulfonylureas, Thiazolidinediones	Angiotensin Ii Receptor Blockers (Arbs), Plain	0.520687	2.6317	0.00450554	L4
Female	Old	[A10BF01, A10BX02, A10BA02]	[C10AA05]	Metformin, Acarbose, Repaglinide	Atorvastatin	0.594203	2.70789	0.000276952	L5
Male	Middle-Aged	[A10AE04]	[C09CA01]	Insulin Glargine	Losartan	0.164179	8.49106	0.000793622	L5
Female	Old	[A10AD05, A10BB01]	[A12AX]	Insulin Aspart, Glibenclamide	NULL	0.118012	2.44514	0.000128344	L5
Female	Old	[A10AD, A10AC, A10BA]	[C08CA]	Insulins And Analogues For Injection, Intermediate-Acting, Insulins And Analogues For Injection, Intermediate- Or Long-Acting Combined With Fast-Acting, Biguanides	Dihydropyridine Derivatives	0.216216	2.71076	0.000108079	L4
Female	Old	[A10BG, A10AC, A10AB, A10BA]	[B01AC]	Insulins And Analogues For Injection, Fast-Acting, Insulins And Analogues For Injection, Intermediate-Acting, Biguanides, Thiazolidinediones	Platelet Aggregation Inhibitors Excl. Heparin	0.447368	3.11751	0.000114834	L4
Male	Old	[A10BB09, A10BA02]	[A11DA01]	Metformin, Gliclazide	Thiamine (Vit B1)	0.106494	3.96006	0.00119196	L5
Male	Old	[A10AE, A10AD, A10BA]	[M01AB]	Insulins And Analogues For Injection, Intermediate- Or Long-Acting Combined With Fast-Acting, Insulins And Analogues For Injection, Long-Acting, Biguanides	Acetic Acid Derivatives And Related Substances	0.184615	2.24521	0.000116289	L4
Female	Old	[A10AB05, A10AB01, A10BA02]	[C09CA01]	Insulin (Human), Insulin Aspart, Metformin	Losartan	0.761905	4.2459	0.000108079	L5
Male	Old	[A10BF01, A10BG03]	[C09CA01]	Acarbose, Pioglitazone	Losartan	0.526316	3.3234	0.000678354	L5
Male	Old	[A10AC, A10BB, A10BA]	[A02BA]	Insulins And Analogues For Injection, Intermediate-Acting, Biguanides, Sulfonylureas	H2-Receptor Antagonists	0.224719	2.84318	0.000193815	L4
Male	Old	[A10AD05, A10AE04]	[C09CA03]	Insulin Aspart, Insulin Glargine	Valsartan	0.115044	5.90623	0.00012598	L5
Female	Old	[A10AC01, A10BA02]	[C10AA05]	Insulin (Human), Metformin	Atorvastatin	0.652426	2.97322	0.00608619	L5
Male	Old	[A10BF01, A10AE04]	[C07AB02]	Insulin Glargine, Acarbose	Metoprolol	0.266667	2.8972	0.000116289	L5
Male	Middle-Aged	[A10BF01]	[C09CA01]	Acarbose	Losartan	0.3125	16.162	0.000360737	L5
Male	Middle-Aged	[A10BB01]	[N02BE51]	Glibenclamide	Paracetamol, Combinations Excl. Psycholeptics	0.126904	2.06086	0.000901843	L5
Female	Old	[A10AB, A10BB, A10BA]	[A11DA]	Insulins And Analogues For Injection, Fast-Acting, Biguanides, Sulfonylureas	Vitamin B1, Plain	0.189189	5.11274	0.000141854	L4
Male	Old	[A10BB09, A10AC01]	[B01AC06]	Insulin (Human), Gliclazide	Acetylsalicylic Acid	0.423077	2.07647	0.000106598	L5
Male	Middle-Aged	[A10AC, A10BA]	[C07AB]	Insulins And Analogues For Injection, Intermediate-Acting, Biguanides	Beta Blocking Agents, Selective	0.138889	9.69808	0.000180369	L4
Male	Old	[A10AB01, A10AE04]	[C10AA05]	Insulin (Human), Insulin Glargine	Atorvastatin	0.512821	2.5372	0.000193815	L5
Male	Middle-Aged	[A10BB01]	[C10AB04]	Glibenclamide	Gemfibrozil	0.101523	12.5639	0.000721475	L5
Male	Young	[A10BB, A10BA]	[B01AC]	Biguanides, Sulfonylureas	Platelet Aggregation Inhibitors Excl. Heparin	0.310345	123.354	0.000133982	L4
Male	Old	[A10BF01, A10AE04]	[C09CA01]	Insulin Glargine, Acarbose	Losartan	0.511111	3.22739	0.000222888	L5
Female	Old	[A10BF01, A10AD05]	[C08CA01]	Insulin Aspart, Acarbose	Amlodipine	0.290909	3.67083	0.000108079	L5
Male	Old	[A10BG03, A10AC01]	[C09AA01]	Insulin (Human), Pioglitazone	Captopril	0.173913	5.96618	0.000116289	L5
Female	Old	[A10AB05, A10AD05, A10AE04]	[C07AB02]	Insulin Aspart, Insulin Aspart, Insulin Glargine	Metoprolol	0.382979	3.68564	0.000121589	L5
Female	Middle-Aged	[A10BG]	[C10AB]	Thiazolidinediones	Fibrates	0.125	23.7348	0.000224791	L4
Female	Old	[A10AE04, A10BA02]	[C09CA01]	Insulin Glargine, Metformin	Losartan	0.450274	2.50926	0.00388409	L5
Female	Old	[A10BF, A10AD]	[C08CA]	Insulins And Analogues For Injection, Intermediate- Or Long-Acting Combined With Fast-Acting, Alpha Glucosidase Inhibitors	Dihydropyridine Derivatives	0.274194	3.43764	0.000114834	L4
Female	Old	[A10AE, A10BB, A10BA]	[A11DA]	Insulins And Analogues For Injection, Long-Acting, Biguanides, Sulfonylureas	Vitamin B1, Plain	0.136778	3.69635	0.000303972	L4
Female	Old	[A10AD, A10AB]	[C08CA]	Insulins And Analogues For Injection, Fast-Acting, Insulins And Analogues For Injection, Intermediate- Or Long-Acting Combined With Fast-Acting	Dihydropyridine Derivatives	0.190476	2.38805	0.000189138	L4
Female	Old	[A10AB]	[C10AA]	Insulins And Analogues For Injection, Fast-Acting	Hmg Coa Reductase Inhibitors	0.536219	2.31711	0.0123007	L4
Male	Old	[A10BX, A10AE, A10BA]	[C10AA]	Insulins And Analogues For Injection, Long-Acting, Biguanides, Other Blood Glucose Lowering Drugs, Excl. Insulins	Hmg Coa Reductase Inhibitors	0.606061	2.8386	0.000387631	L4
Male	Old	[A10AB01, A10AC01, A10BB01]	[B01AC06]	Insulin (Human), Insulin (Human), Glibenclamide	Acetylsalicylic Acid	0.5	2.45401	0.000387631	L5
Female	Old	[A10AB01, A10AC01, A10BB01, A10BA02]	[C03AA03]	Insulin (Human), Insulin (Human), Metformin, Glibenclamide	Hydrochlorothiazide	0.246377	5.25027	0.000114834	L5
Male	Old	[A10BB09, A10BG03, A10BB01]	[C09CA01]	Glibenclamide, Gliclazide, Pioglitazone	Losartan	0.775	4.89371	0.000300414	L5
Female	Old	[A10AC01, A10BB01]	[N03AX12]	Insulin (Human), Glibenclamide	Gabapentin	0.125	2.40888	0.000148608	L5
Female	Old	[A10AC01, A10BB01, A10BA02]	[C08CA01]	Insulin (Human), Metformin, Glibenclamide	Amlodipine	0.213675	2.69626	0.000168873	L5
Male	Old	[A10AD, A10AC, A10AB]	[C01DA]	Insulins And Analogues For Injection, Fast-Acting, Insulins And Analogues For Injection, Intermediate-Acting, Insulins And Analogues For Injection, Intermediate- Or Long-Acting Combined With Fast-Acting	Organic Nitrates	0.382979	3.97146	0.000174434	L4
Female	Old	[A10AC, A10AB, A10BA]	[C09CA]	Insulins And Analogues For Injection, Fast-Acting, Insulins And Analogues For Injection, Intermediate-Acting, Biguanides	Angiotensin Ii Receptor Blockers (Arbs), Plain	0.628655	3.1774	0.00435693	L4
Female	Old	[A10BF, A10BX, A10BA]	[C09CA]	Biguanides, Alpha Glucosidase Inhibitors, Other Blood Glucose Lowering Drugs, Excl. Insulins	Angiotensin Ii Receptor Blockers (Arbs), Plain	0.550725	2.78352	0.000256687	L4
Male	Old	[A10AD05, A10AC01]	[B01AC06]	Insulin (Human), Insulin Aspart	Acetylsalicylic Acid	0.607143	2.97987	0.000329486	L5
Male	Old	[A10BG, A10AE, A10BB]	[C10AA]	Insulins And Analogues For Injection, Long-Acting, Sulfonylureas, Thiazolidinediones	Hmg Coa Reductase Inhibitors	0.724138	3.39164	0.000203506	L4
Male	Old	[A10AB01, A10AC01, A10BB01, A10BA02]	[C10AA05]	Insulin (Human), Insulin (Human), Metformin, Glibenclamide	Atorvastatin	0.611111	3.0235	0.000319795	L5
Male	Old	[A10BB09, A10BG03, A10BA02]	[C10AA05]	Metformin, Gliclazide, Pioglitazone	Atorvastatin	0.629032	3.11217	0.00151176	L5
Male	Young	[A10AD]	[C09CA]	Insulins And Analogues For Injection, Intermediate- Or Long-Acting Combined With Fast-Acting	Angiotensin Ii Receptor Blockers (Arbs), Plain	0.114754	36.1896	0.000104209	L4
Female	Old	[A10AC01, A10BB01, A10BA02]	[C10AA05]	Insulin (Human), Metformin, Glibenclamide	Atorvastatin	0.700855	3.19392	0.000553904	L5
Female	Old	[A10AD, A10BB]	[C08CA]	Insulins And Analogues For Injection, Intermediate- Or Long-Acting Combined With Fast-Acting, Sulfonylureas	Dihydropyridine Derivatives	0.196653	2.46549	0.000317482	L4
Female	Old	[A10BF01, A10BB09, A10BG03, A10BA02]	[B01AC06]	Metformin, Gliclazide, Acarbose, Pioglitazone	Acetylsalicylic Acid	0.403846	2.85072	0.000141854	L5
Male	Old	[A10AD, A10BB]	[C01DA]	Insulins And Analogues For Injection, Intermediate- Or Long-Acting Combined With Fast-Acting, Sulfonylureas	Organic Nitrates	0.215278	2.23241	0.000300414	L4
Female	Middle-Aged	[A10AB]	[C09CA]	Insulins And Analogues For Injection, Fast-Acting	Angiotensin Ii Receptor Blockers (Arbs), Plain	0.127778	7.20833	0.0007386	L4
Male	Old	[A10AC, A10BB]	[C07AB]	Insulins And Analogues For Injection, Intermediate-Acting, Sulfonylureas	Beta Blocking Agents, Selective	0.268966	2.30044	0.00037794	L4
Male	Old	[A10BF01, A10BG03]	[C10AA05]	Acarbose, Pioglitazone	Atorvastatin	0.556391	2.75277	0.000717117	L5
Male	Old	[A10AC]	[C03CA]	Insulins And Analogues For Injection, Intermediate-Acting	Sulfonamides, Plain	0.143052	4.32768	0.0030429	L4
Male	Old	[A10BF01, A10AE04, A10BA02]	[B01AC06]	Insulin Glargine, Metformin, Acarbose	Acetylsalicylic Acid	0.5	2.45401	0.00012598	L5
Male	Middle-Aged	[A10BG03, A10BB01]	[C10AA05]	Glibenclamide, Pioglitazone	Atorvastatin	0.333333	9.77813	0.000252516	L5
Male	Middle-Aged	[A10BX]	[B01AC]	Other Blood Glucose Lowering Drugs, Excl. Insulins	Platelet Aggregation Inhibitors Excl. Heparin	0.1	4.16857	0.000108221	L4
Male	Old	[A10AD, A10BB]	[C03AA]	Insulins And Analogues For Injection, Intermediate- Or Long-Acting Combined With Fast-Acting, Sulfonylureas	Thiazides, Plain	0.118056	3.66494	0.000164743	L4
Female	Old	[A10AC, A10BB]	[N03AX]	Insulins And Analogues For Injection, Intermediate-Acting, Sulfonylureas	Other Antiepileptics	0.117647	2.0548	0.000175628	L4
Female	Old	[A10AB01, A10AE04, A10BA02]	[B01AC06]	Insulin (Human), Insulin Glargine, Metformin	Acetylsalicylic Acid	0.545455	3.85033	0.000121589	L5
Female	Old	[A10AD05, A10BB01, A10BA02]	[C01DA02]	Insulin Aspart, Metformin, Glibenclamide	Glyceryl Trinitrate	0.186992	2.18608	0.000155363	L5
Male	Middle-Aged	[A10BG, A10BB]	[N06AA]	Sulfonylureas, Thiazolidinediones	Non-Selective Monoamine Reuptake Inhibitors	0.111111	3.57736	0.000108221	L4
Male	Old	[A10AB05, A10AE04, A10BA02]	[C07AB02]	Insulin Aspart, Insulin Glargine, Metformin	Metoprolol	0.216981	2.35739	0.000445775	L5
Female	Old	[A10BG03, A10BB01, A10BA02]	[A11DA01]	Metformin, Glibenclamide, Pioglitazone	Thiamine (Vit B1)	0.115646	3.12528	0.000574169	L5
Female	Old	[A10BG, A10BB, A10BA]	[C09AA]	Biguanides, Sulfonylureas, Thiazolidinediones	Ace Inhibitors, Plain	0.12772	3.53414	0.000911916	L4
Female	Old	[A10AE04, A10BB01, A10BA02]	[C01DA02]	Insulin Glargine, Metformin, Glibenclamide	Glyceryl Trinitrate	0.181818	2.12559	0.000283707	L5
Male	Old	[A10AE, A10AD]	[A11CC]	Insulins And Analogues For Injection, Intermediate- Or Long-Acting Combined With Fast-Acting, Insulins And Analogues For Injection, Long-Acting	Vitamin D And Analogues	0.119658	2.3293	0.000135671	L4
Female	Old	[A10BG, A10AE, A10BA]	[C09CA]	Insulins And Analogues For Injection, Long-Acting, Biguanides, Thiazolidinediones	Angiotensin Ii Receptor Blockers (Arbs), Plain	0.56383	2.84976	0.000358011	L4
Male	Old	[A10BB09, A10BG03]	[C03AA03]	Gliclazide, Pioglitazone	Hydrochlorothiazide	0.117284	3.64099	0.000368249	L5
Female	Old	[A10BG03, A10AE04]	[C09CA01]	Insulin Glargine, Pioglitazone	Losartan	0.5	2.78637	0.000432316	L5
Male	Old	[A10AC, A10BA]	[C09CA]	Insulins And Analogues For Injection, Intermediate-Acting, Biguanides	Angiotensin Ii Receptor Blockers (Arbs), Plain	0.531852	3.02166	0.00347899	L4
Female	Old	[A10BG, A10BA]	[A11DA]	Biguanides, Thiazolidinediones	Vitamin B1, Plain	0.107407	2.90263	0.00117536	L4
Female	Old	[A10A, A10B]	[C08C]	Insulins And Analogues, Blood Glucose Lowering Drugs, Excl. Insulins	Selective Calcium Channel Blockers With Mainly Vascular Effects	0.167374	2.09841	0.004796	L3
Male	Old	[A10AD, A10BB, A10BA]	[C09AA]	Insulins And Analogues For Injection, Intermediate- Or Long-Acting Combined With Fast-Acting, Biguanides, Sulfonylureas	Ace Inhibitors, Plain	0.135922	3.33872	0.000135671	L4
Male	Old	[A10AD, A10AB, A10BA]	[C09CA]	Insulins And Analogues For Injection, Fast-Acting, Insulins And Analogues For Injection, Intermediate- Or Long-Acting Combined With Fast-Acting, Biguanides	Angiotensin Ii Receptor Blockers (Arbs), Plain	0.517857	2.94215	0.000281032	L4
Male	Old	[A10BF01, A10BB09, A10BA02]	[C03AA03]	Metformin, Gliclazide, Acarbose	Hydrochlorothiazide	0.117188	3.63799	0.000145362	L5
Male	Middle-Aged	[A10BB, A10BA]	[C10AB]	Biguanides, Sulfonylureas	Fibrates	0.126761	11.6742	0.000973991	L4
Female	Old	[A10AD, A10AC]	[N03AX]	Insulins And Analogues For Injection, Intermediate-Acting, Insulins And Analogues For Injection, Intermediate- Or Long-Acting Combined With Fast-Acting	Other Antiepileptics	0.178571	3.11889	0.000135099	L4
Male	Middle-Aged	[A10BG]	[C10AA]	Thiazolidinediones	Hmg Coa Reductase Inhibitors	0.405405	11.3632	0.00108221	L4
Male	Old	[A10BG03, A10BB01, A10BA02]	[C10AA05]	Metformin, Glibenclamide, Pioglitazone	Atorvastatin	0.55711	2.75633	0.00231609	L5
Male	Old	[A10AD01]	[C03CA01]	Insulin (Human)	Furosemide	0.167568	5.06932	0.000300414	L5
Female	Old	[A10AB01, A10BB01, A10BA02]	[C09CA01]	Insulin (Human), Metformin, Glibenclamide	Losartan	0.492958	2.74713	0.000236423	L5
Male	Old	[A10AB05, A10AB01]	[B01AC06]	Insulin (Human), Insulin Aspart	Acetylsalicylic Acid	0.619048	3.03829	0.00012598	L5
Female	Old	[A10BF, A10BG, A10BB, A10BA]	[N03AX]	Biguanides, Sulfonylureas, Alpha Glucosidase Inhibitors, Thiazolidinediones	Other Antiepileptics	0.141667	2.47432	0.000114834	L4
Male	Old	[A10BX, A10BG]	[C09AA]	Thiazolidinediones, Other Blood Glucose Lowering Drugs, Excl. Insulins	Ace Inhibitors, Plain	0.130081	3.19524	0.000155052	L4
Female	Old	[A10AE, A10AD, A10AB, A10BA]	[C07AB]	Insulins And Analogues For Injection, Fast-Acting, Insulins And Analogues For Injection, Intermediate- Or Long-Acting Combined With Fast-Acting, Insulins And Analogues For Injection, Long-Acting, Biguanides	Beta Blocking Agents, Selective	0.470588	3.35254	0.000108079	L4
Male	Old	[A10AC, A10AB, A10BA]	[C01DA]	Insulins And Analogues For Injection, Fast-Acting, Insulins And Analogues For Injection, Intermediate-Acting, Biguanides	Organic Nitrates	0.205825	2.13439	0.00102722	L4
Female	Old	[A10AB01]	[C03CA01]	Insulin (Human)	Furosemide	0.136796	4.99662	0.00233045	L5
Male	Old	[A10AD, A10AC, A10AB, A10BA]	[C10AA]	Insulins And Analogues For Injection, Fast-Acting, Insulins And Analogues For Injection, Intermediate-Acting, Insulins And Analogues For Injection, Intermediate- Or Long-Acting Combined With Fast-Acting, Biguanides	Hmg Coa Reductase Inhibitors	0.72	3.37225	0.000174434	L4
Female	Old	[A10BG03, A10AB01]	[B01AC06]	Insulin (Human), Pioglitazone	Acetylsalicylic Acid	0.39726	2.80423	0.000195893	L5
Male	Old	[A10BF, A10AD]	[C09CA]	Insulins And Analogues For Injection, Intermediate- Or Long-Acting Combined With Fast-Acting, Alpha Glucosidase Inhibitors	Angiotensin Ii Receptor Blockers (Arbs), Plain	0.578947	3.28922	0.000213197	L4
Female	Old	[A10BF, A10BG, A10BB, A10BA]	[C10AA]	Biguanides, Sulfonylureas, Alpha Glucosidase Inhibitors, Thiazolidinediones	Hmg Coa Reductase Inhibitors	0.716667	3.09686	0.000580924	L4
Female	Old	[A10AB01, A10AE04, A10AC01, A10BA02]	[C10AA05]	Insulin (Human), Insulin (Human), Insulin Glargine, Metformin	Atorvastatin	0.821429	3.7434	0.000155363	L5
Male	Old	[A10AB01, A10AE04, A10AC01]	[C09CA01]	Insulin (Human), Insulin (Human), Insulin Glargine	Losartan	0.571429	3.60827	0.000193815	L5
Male	Old	[A10AB01, A10AC01, A10BB01, A10BA02]	[C09CA01]	Insulin (Human), Insulin (Human), Metformin, Glibenclamide	Losartan	0.37037	2.33869	0.000193815	L5
Male	Old	[A10AE, A10BB, A10BA]	[C09CA]	Insulins And Analogues For Injection, Long-Acting, Biguanides, Sulfonylureas	Angiotensin Ii Receptor Blockers (Arbs), Plain	0.483871	2.74906	0.000872169	L4
Female	Old	[A10AB05, A10AE04, A10BA02]	[B01AC06]	Insulin Aspart, Insulin Glargine, Metformin	Acetylsalicylic Acid	0.4	2.82357	0.00101324	L5
Female	Old	[A10BB01]	[B01AC06]	Glibenclamide	Acetylsalicylic Acid	0.333907	2.35703	0.0183329	L5
Female	Old	[A10AC01, A10BA02]	[N03AX12]	Insulin (Human), Metformin	Gabapentin	0.11803	2.27457	0.00110105	L5
Male	Old	[A10AD, A10AC, A10BA]	[C09CA]	Insulins And Analogues For Injection, Intermediate-Acting, Insulins And Analogues For Injection, Intermediate- Or Long-Acting Combined With Fast-Acting, Biguanides	Angiotensin Ii Receptor Blockers (Arbs), Plain	0.676471	3.84329	0.000222888	L4
Male	Old	[A10BB09, A10BA02]	[B01AC06]	Metformin, Gliclazide	Acetylsalicylic Acid	0.468398	2.29891	0.00524271	L5
Female	Old	[A10AB01, A10BB01]	[C08CA01]	Insulin (Human), Glibenclamide	Amlodipine	0.228571	2.88422	0.000162118	L5
Female	Old	[A10AD, A10AB, A10BA]	[B01AC]	Insulins And Analogues For Injection, Fast-Acting, Insulins And Analogues For Injection, Intermediate- Or Long-Acting Combined With Fast-Acting, Biguanides	Platelet Aggregation Inhibitors Excl. Heparin	0.6	4.18113	0.000364766	L4
Female	Old	[A10AE, A10AB, A10BB, A10BA]	[C09CA]	Insulins And Analogues For Injection, Fast-Acting, Insulins And Analogues For Injection, Long-Acting, Biguanides, Sulfonylureas	Angiotensin Ii Receptor Blockers (Arbs), Plain	0.516129	2.60866	0.000108079	L4
Female	Old	[A10BX02, A10BG03]	[C08CA01]	Pioglitazone, Repaglinide	Amlodipine	0.15894	2.00559	0.000162118	L5
Female	Old	[A10AB05, A10AD05, A10AE04, A10BA02]	[B01AC06]	Insulin Aspart, Insulin Aspart, Insulin Glargine, Metformin	Acetylsalicylic Acid	0.645161	4.55415	0.000135099	L5
Female	Old	[A10BF, A10BX]	[C10AA]	Alpha Glucosidase Inhibitors, Other Blood Glucose Lowering Drugs, Excl. Insulins	Hmg Coa Reductase Inhibitors	0.63	2.72236	0.000425561	L4
Male	Old	[A10BF01, A10BX02]	[C10AA05]	Acarbose, Repaglinide	Atorvastatin	0.486842	2.40867	0.000358558	L5
Female	Old	[A10AE, A10AC, A10AB]	[B01AC]	Insulins And Analogues For Injection, Fast-Acting, Insulins And Analogues For Injection, Intermediate-Acting, Insulins And Analogues For Injection, Long-Acting	Platelet Aggregation Inhibitors Excl. Heparin	0.4375	3.04874	0.000141854	L4
Female	Old	[A10AD, A10AC]	[B01AC]	Insulins And Analogues For Injection, Intermediate-Acting, Insulins And Analogues For Injection, Intermediate- Or Long-Acting Combined With Fast-Acting	Platelet Aggregation Inhibitors Excl. Heparin	0.5	3.48428	0.000378276	L4
Male	Young	[A10B]	[N03A]	Blood Glucose Lowering Drugs, Excl. Insulins	Antiepileptics	0.205128	3.25746	0.000833668	L3
Female	Old	[A10AC01, A10BB01, A10BA02]	[C07AB02]	Insulin (Human), Metformin, Glibenclamide	Metoprolol	0.239316	2.30309	0.000189138	L5
Female	Old	[A10BX02, A10BB01, A10BA02]	[C09CA01]	Metformin, Glibenclamide, Repaglinide	Losartan	0.6	3.34365	0.000385031	L5
Female	Old	[A10BG03, A10AE04, A10BB01, A10BA02]	[C09CA01]	Insulin Glargine, Metformin, Glibenclamide, Pioglitazone	Losartan	0.515152	2.87081	0.000114834	L5
Male	Old	[A10BG, A10AC, A10BA]	[C09AA]	Insulins And Analogues For Injection, Intermediate-Acting, Biguanides, Thiazolidinediones	Ace Inhibitors, Plain	0.282051	6.92815	0.000106598	L4
Male	Old	[A10AB01, A10AD05]	[C09CA01]	Insulin (Human), Insulin Aspart	Losartan	0.612245	3.866	0.000290723	L5
Female	Old	[A10A, A10B]	[B01A]	Insulins And Analogues, Blood Glucose Lowering Drugs, Excl. Insulins	Antithrombotic Agents	0.422678	2.73592	0.0121116	L3
Female	Old	[A10AB01, A10AE04, A10AC01, A10BA02]	[C09CA01]	Insulin (Human), Insulin (Human), Insulin Glargine, Metformin	Losartan	0.75	4.17956	0.000141854	L5
Female	Old	[A10AC, A10BB, A10BA]	[C03CA]	Insulins And Analogues For Injection, Intermediate-Acting, Biguanides, Sulfonylureas	Sulfonamides, Plain	0.118056	4.3121	0.000114834	L4
Female	Old	[A10BG, A10AD, A10BA]	[A11DA]	Insulins And Analogues For Injection, Intermediate- Or Long-Acting Combined With Fast-Acting, Biguanides, Thiazolidinediones	Vitamin B1, Plain	0.242424	6.55138	0.000108079	L4
Male	Old	[A10BF, A10BB, A10BA]	[C09CA]	Biguanides, Sulfonylureas, Alpha Glucosidase Inhibitors	Angiotensin Ii Receptor Blockers (Arbs), Plain	0.523288	2.973	0.00185094	L4
Male	Middle-Aged	[A10AC, A10AB, A10BA]	[C09AA]	Insulins And Analogues For Injection, Fast-Acting, Insulins And Analogues For Injection, Intermediate-Acting, Biguanides	Ace Inhibitors, Plain	0.111111	20.1314	0.000108221	L4
Male	Old	[A10BG03, A10AB01, A10AC01, A10BA02]	[B01AC06]	Insulin (Human), Insulin (Human), Metformin, Pioglitazone	Acetylsalicylic Acid	0.481481	2.36312	0.00012598	L5
Male	Young	[A10BA02]	[A11CC05]	Metformin	Colecalciferol	0.110236	7.77825	0.000416834	L5
Male	Old	[A10BF01, A10BA02]	[B01AC06]	Metformin, Acarbose	Acetylsalicylic Acid	0.507246	2.48957	0.00271341	L5
Male	Old	[A10BG, A10AC, A10AB]	[C09CA]	Insulins And Analogues For Injection, Fast-Acting, Insulins And Analogues For Injection, Intermediate-Acting, Thiazolidinediones	Angiotensin Ii Receptor Blockers (Arbs), Plain	0.711111	4.0401	0.000310105	L4
Male	Old	[A10BF, A10BA]	[C10AA]	Biguanides, Alpha Glucosidase Inhibitors	Hmg Coa Reductase Inhibitors	0.574275	2.68973	0.00307197	L4
Male	Old	[A10BF01, A10AE04, A10BA02]	[C09CA01]	Insulin Glargine, Metformin, Acarbose	Losartan	0.576923	3.64296	0.000145362	L5
Male	Middle-Aged	[A10BF01]	[C10AA05]	Acarbose	Atorvastatin	0.40625	11.9171	0.000468959	L5
Male	Old	[A10BG, A10BB]	[C09CA]	Sulfonylureas, Thiazolidinediones	Angiotensin Ii Receptor Blockers (Arbs), Plain	0.503563	2.86094	0.00410889	L4
Male	Old	[A10BF01, A10BB09, A10BB01, A10BA02]	[B01AC06]	Metformin, Glibenclamide, Gliclazide, Acarbose	Acetylsalicylic Acid	0.6	2.94481	0.000116289	L5
Female	Old	[A10BF01, A10AB01, A10AC01]	[C10AA05]	Insulin (Human), Insulin (Human), Acarbose	Atorvastatin	0.564103	2.57072	0.000148608	L5
Female	Old	[A10BB]	[C10AA]	Sulfonylureas	Hmg Coa Reductase Inhibitors	0.554985	2.3982	0.0379424	L4
Male	Old	[A10AD, A10AC]	[C09CA]	Insulins And Analogues For Injection, Intermediate-Acting, Insulins And Analogues For Injection, Intermediate- Or Long-Acting Combined With Fast-Acting	Angiotensin Ii Receptor Blockers (Arbs), Plain	0.646154	3.67105	0.000407012	L4
Female	Old	[A10AB01, A10BB01]	[C03AA03]	Insulin (Human), Glibenclamide	Hydrochlorothiazide	0.2	4.26198	0.000141854	L5
Female	Old	[A10BG, A10BB]	[C10AA]	Sulfonylureas, Thiazolidinediones	Hmg Coa Reductase Inhibitors	0.637002	2.75261	0.00551202	L4
Female	Old	[A10AD05, A10AC01]	[N03AX12]	Insulin (Human), Insulin Aspart	Gabapentin	0.182796	3.52266	0.000114834	L5
Female	Old	[A10BB09, A10BB01, A10BA02]	[C10AA05]	Metformin, Glibenclamide, Gliclazide	Atorvastatin	0.704641	3.21118	0.00112807	L5
Female	Middle-Aged	[A10BB01]	[B01AC06]	Glibenclamide	Acetylsalicylic Acid	0.194286	8.03994	0.00109184	L5
Male	Old	[A10BX02, A10AE04]	[C08CA01]	Insulin Glargine, Repaglinide	Amlodipine	0.150943	2.42164	0.000155052	L5
Male	Young	[A10BA]	[A11CC]	Biguanides	Vitamin D And Analogues	0.110236	7.32433	0.000416834	L4
Female	Old	[A10AD, A10BA]	[C10AA]	Insulins And Analogues For Injection, Intermediate- Or Long-Acting Combined With Fast-Acting, Biguanides	Hmg Coa Reductase Inhibitors	0.663351	2.86647	0.00585653	L4
Female	Old	[A10AD, A10AB]	[C09CA]	Insulins And Analogues For Injection, Fast-Acting, Insulins And Analogues For Injection, Intermediate- Or Long-Acting Combined With Fast-Acting	Angiotensin Ii Receptor Blockers (Arbs), Plain	0.619048	3.12884	0.000614699	L4
Male	Old	[A10AB05, A10AE04]	[C10AA05]	Insulin Aspart, Insulin Glargine	Atorvastatin	0.45	2.2264	0.00270372	L5
Male	Middle-Aged	[A10BF01, A10BB09]	[B01AC06]	Gliclazide, Acarbose	Acetylsalicylic Acid	0.4	17.0329	0.000144295	L5
Male	Old	[A10AB05, A10BA02]	[B01AC06]	Insulin Aspart, Metformin	Acetylsalicylic Acid	0.502203	2.46482	0.00110475	L5
Female	Middle-Aged	[A10BG, A10BB, A10BA]	[C10AA]	Biguanides, Sulfonylureas, Thiazolidinediones	Hmg Coa Reductase Inhibitors	0.657143	24.3903	0.0003693	L4
Female	Old	[A10BX, A10BB, A10BA]	[A11DA]	Biguanides, Sulfonylureas, Other Blood Glucose Lowering Drugs, Excl. Insulins	Vitamin B1, Plain	0.125984	3.40466	0.000108079	L4
Female	Old	[A10AD01]	[N03AX12]	Insulin (Human)	Gabapentin	0.126761	2.44281	0.000303972	L5
Female	Old	[A10BX02, A10BG03, A10BA02]	[C09CA01]	Metformin, Pioglitazone, Repaglinide	Losartan	0.515464	2.87255	0.000337747	L5
Female	Middle-Aged	[A10BA02]	[C10AA05]	Metformin	Atorvastatin	0.177707	6.9871	0.0080122	L5
Female	Old	[A10AE, A10AD]	[H03AA]	Insulins And Analogues For Injection, Intermediate- Or Long-Acting Combined With Fast-Acting, Insulins And Analogues For Injection, Long-Acting	Thyroid Hormones	0.131034	2.15825	0.000128344	L4
Female	Old	[A10BG03, A10AE04, A10BA02]	[C07AB02]	Insulin Glargine, Metformin, Pioglitazone	Metoprolol	0.234043	2.25233	0.000148608	L5
Female	Old	[A10BF01, A10AB01, A10BA02]	[C09CA01]	Insulin (Human), Metformin, Acarbose	Losartan	0.681818	3.7996	0.000101324	L5
Female	Old	[A10BF, A10BB, A10BA]	[C10AA]	Biguanides, Sulfonylureas, Alpha Glucosidase Inhibitors	Hmg Coa Reductase Inhibitors	0.697211	3.01279	0.00236423	L4
Female	Old	[A10BB09, A10BG03]	[B01AC06]	Gliclazide, Pioglitazone	Acetylsalicylic Acid	0.295833	2.08827	0.0009592	L5
Male	Old	[A10BX, A10AE]	[C09CA]	Insulins And Analogues For Injection, Long-Acting, Other Blood Glucose Lowering Drugs, Excl. Insulins	Angiotensin Ii Receptor Blockers (Arbs), Plain	0.518868	2.94789	0.000532992	L4
Female	Old	[A10AB01]	[C07AB02]	Insulin (Human)	Metoprolol	0.211737	2.03767	0.00360713	L5
Female	Old	[A10AE04, A10BB01, A10BA02]	[B01AC06]	Insulin Glargine, Metformin, Glibenclamide	Acetylsalicylic Acid	0.450216	3.17805	0.000702513	L5
Female	Old	[A10BX, A10BG, A10BA]	[C01DA]	Biguanides, Thiazolidinediones, Other Blood Glucose Lowering Drugs, Excl. Insulins	Organic Nitrates	0.175258	2.01594	0.000114834	L4
Male	Middle-Aged	[A10BB]	[C09CA]	Sulfonylureas	Angiotensin Ii Receptor Blockers (Arbs), Plain	0.2	8.94226	0.00187583	L4
Female	Old	[A10BF01, A10BG03, A10BB01]	[A11DA01]	Glibenclamide, Acarbose, Pioglitazone	Thiamine (Vit B1)	0.145455	3.93083	0.000108079	L5
Female	Old	[A10BB09, A10BG03, A10BB01, A10BA02]	[B01AC06]	Metformin, Glibenclamide, Gliclazide, Pioglitazone	Acetylsalicylic Acid	0.448718	3.16747	0.000236423	L5
Female	Old	[A10BB09, A10BG03, A10BB01, A10BA02]	[A11CC05]	Metformin, Glibenclamide, Gliclazide, Pioglitazone	Colecalciferol	0.333333	2.41056	0.000175628	L5
Female	Old	[A10BG, A10AE]	[N03AX]	Insulins And Analogues For Injection, Long-Acting, Thiazolidinediones	Other Antiepileptics	0.15625	2.72903	0.000135099	L4
Female	Old	[A10BF, A10AD, A10BB]	[C10AA]	Insulins And Analogues For Injection, Intermediate- Or Long-Acting Combined With Fast-Acting, Sulfonylureas, Alpha Glucosidase Inhibitors	Hmg Coa Reductase Inhibitors	0.789474	3.41147	0.000101324	L4
Male	Old	[A10AD, A10BB, A10BA]	[N03AG]	Insulins And Analogues For Injection, Intermediate- Or Long-Acting Combined With Fast-Acting, Biguanides, Sulfonylureas	Fatty Acid Derivatives	0.116505	2.22059	0.000116289	L4
Male	Middle-Aged	[A10BG, A10AE]	[C10AA]	Insulins And Analogues For Injection, Long-Acting, Thiazolidinediones	Hmg Coa Reductase Inhibitors	0.6	16.8176	0.000108221	L4
Female	Old	[A10BF, A10AC]	[C07AB]	Insulins And Analogues For Injection, Intermediate-Acting, Alpha Glucosidase Inhibitors	Beta Blocking Agents, Selective	0.321429	2.28991	0.000121589	L4
Male	Old	[A10BX, A10AD, A10BA]	[C09CA]	Insulins And Analogues For Injection, Intermediate- Or Long-Acting Combined With Fast-Acting, Biguanides, Other Blood Glucose Lowering Drugs, Excl. Insulins	Angiotensin Ii Receptor Blockers (Arbs), Plain	0.578947	3.28922	0.000106598	L4
Male	Old	[A10AD05]	[C10AA05]	Insulin Aspart	Atorvastatin	0.407172	2.0145	0.0068223	L5
Female	Old	[A10BX, A10BB]	[C08CA]	Sulfonylureas, Other Blood Glucose Lowering Drugs, Excl. Insulins	Dihydropyridine Derivatives	0.169312	2.12271	0.000216158	L4
Female	Old	[A10BF]	[C09CA]	Alpha Glucosidase Inhibitors	Angiotensin Ii Receptor Blockers (Arbs), Plain	0.517463	2.61541	0.00380303	L4
Female	Old	[A10BF01, A10AD05]	[C09CA01]	Insulin Aspart, Acarbose	Losartan	0.454545	2.53307	0.000168873	L5
Female	Old	[A10AD, A10AC]	[C03AA]	Insulins And Analogues For Injection, Intermediate-Acting, Insulins And Analogues For Injection, Intermediate- Or Long-Acting Combined With Fast-Acting	Thiazides, Plain	0.1875	3.99561	0.000141854	L4
Male	Old	[A10AE, A10AC]	[C10AA]	Insulins And Analogues For Injection, Intermediate-Acting, Insulins And Analogues For Injection, Long-Acting	Hmg Coa Reductase Inhibitors	0.543478	2.54548	0.000242269	L4
Male	Old	[A10BF01, A10BG03]	[B01AC06]	Acarbose, Pioglitazone	Acetylsalicylic Acid	0.473684	2.32485	0.000610518	L5
Female	Middle-Aged	[A10AC]	[C10AA]	Insulins And Analogues For Injection, Intermediate-Acting	Hmg Coa Reductase Inhibitors	0.196667	7.2994	0.000947335	L4
Male	Old	[A10AE, A10AD]	[N03AG]	Insulins And Analogues For Injection, Intermediate- Or Long-Acting Combined With Fast-Acting, Insulins And Analogues For Injection, Long-Acting	Fatty Acid Derivatives	0.153846	2.93231	0.000174434	L4
Female	Old	[A10AD05, A10AE04, A10BA02]	[C07AB02]	Insulin Glargine, Metformin, Insulin Aspart	Metoprolol	0.336957	3.24274	0.000209403	L5
Female	Old	[A10AB05, A10AE04]	[N03AX12]	Insulin Aspart, Insulin Glargine	Gabapentin	0.121864	2.34844	0.000689003	L5
Female	Middle-Aged	[A10AE, A10BA]	[C09CA]	Insulins And Analogues For Injection, Long-Acting, Biguanides	Angiotensin Ii Receptor Blockers (Arbs), Plain	0.175439	9.89703	0.000160565	L4
Female	Old	[A10BF, A10AE]	[C09CA]	Insulins And Analogues For Injection, Long-Acting, Alpha Glucosidase Inhibitors	Angiotensin Ii Receptor Blockers (Arbs), Plain	0.564706	2.85418	0.000324237	L4
Male	Old	[A10AB05, A10AE04, A10BA02]	[A11DA01]	Insulin Aspart, Insulin Glargine, Metformin	Thiamine (Vit B1)	0.136792	5.08676	0.000281032	L5
Male	Old	[A10AC, A10AB, A10BB]	[C08CA]	Insulins And Analogues For Injection, Fast-Acting, Insulins And Analogues For Injection, Intermediate-Acting, Sulfonylureas	Dihydropyridine Derivatives	0.152174	2.42255	0.000135671	L4
Male	Middle-Aged	[A10AB05, A10AE04, A10BA02]	[C09CA01]	Insulin Aspart, Insulin Glargine, Metformin	Losartan	0.333333	17.2394	0.000252516	L5
Female	Old	[A10BF01, A10BB01, A10BA02]	[C09CA01]	Metformin, Glibenclamide, Acarbose	Losartan	0.515942	2.87521	0.00120238	L5
Female	Old	[A10AD05, A10BB01, A10BA02]	[C10AA05]	Insulin Aspart, Metformin, Glibenclamide	Atorvastatin	0.788618	3.59387	0.000655228	L5
Male	Middle-Aged	[A10AE04, A10BB01]	[C10AA05]	Insulin Glargine, Glibenclamide	Atorvastatin	0.857143	25.1438	0.000216442	L5
Female	Old	[A10AD05, A10AE04]	[C03CA01]	Insulin Aspart, Insulin Glargine	Furosemide	0.131944	4.81941	0.000128344	L5
Female	Old	[A10AC01, A10BB01]	[B01AC06]	Insulin (Human), Glibenclamide	Acetylsalicylic Acid	0.431818	3.04818	0.000513375	L5
Male	Old	[A10BX, A10AD]	[C09CA]	Insulins And Analogues For Injection, Intermediate- Or Long-Acting Combined With Fast-Acting, Other Blood Glucose Lowering Drugs, Excl. Insulins	Angiotensin Ii Receptor Blockers (Arbs), Plain	0.625	3.55087	0.000193815	L4
Female	Old	[A10AC01, A10BB01]	[A11DA01]	Insulin (Human), Glibenclamide	Thiamine (Vit B1)	0.113636	3.07096	0.000135099	L5
Female	Middle-Aged	[A10AE, A10AB, A10BA]	[C09CA]	Insulins And Analogues For Injection, Fast-Acting, Insulins And Analogues For Injection, Long-Acting, Biguanides	Angiotensin Ii Receptor Blockers (Arbs), Plain	0.241379	13.6169	0.000112396	L4
Male	Middle-Aged	[A10AE04, A10BA02]	[B01AC06]	Insulin Glargine, Metformin	Acetylsalicylic Acid	0.266667	11.3552	0.000432885	L5
Female	Middle-Aged	[A10AC]	[H03AA]	Insulins And Analogues For Injection, Intermediate-Acting	Thyroid Hormones	0.11	2.12956	0.000529865	L4
Male	Old	[A10BF01, A10AD05, A10BA02]	[B01AC06]	Insulin Aspart, Metformin, Acarbose	Acetylsalicylic Acid	0.571429	2.80458	0.000116289	L5
Male	Old	[A10BG03, A10BB01, A10BA02]	[C09CA01]	Metformin, Glibenclamide, Pioglitazone	Losartan	0.456876	2.88493	0.00189939	L5
Male	Old	[A10AE, A10AB]	[C09CA]	Insulins And Analogues For Injection, Fast-Acting, Insulins And Analogues For Injection, Long-Acting	Angiotensin Ii Receptor Blockers (Arbs), Plain	0.434109	2.46634	0.00271341	L4
Female	Old	[A10BG, A10BA]	[C09AA]	Biguanides, Thiazolidinediones	Ace Inhibitors, Plain	0.114198	3.15996	0.00124966	L4
Female	Old	[A10AB01, A10AE04, A10AC01]	[C10AA05]	Insulin (Human), Insulin (Human), Insulin Glargine	Atorvastatin	0.659091	3.0036	0.000195893	L5
Female	Old	[A10AB, A10BB]	[C03CA]	Insulins And Analogues For Injection, Fast-Acting, Sulfonylureas	Sulfonamides, Plain	0.169591	6.19447	0.000195893	L4
Male	Old	[A10BG, A10AD, A10BA]	[C07AB]	Insulins And Analogues For Injection, Intermediate- Or Long-Acting Combined With Fast-Acting, Biguanides, Thiazolidinediones	Beta Blocking Agents, Selective	0.275	2.35205	0.000106598	L4
Female	Old	[A10AB05, A10AE04, A10AC01, A10BA02]	[C09CA01]	Insulin Aspart, Insulin (Human), Insulin Glargine, Metformin	Losartan	0.761905	4.2459	0.000108079	L5
Male	Old	[A10AC, A10AB, A10BB]	[C01DA]	Insulins And Analogues For Injection, Fast-Acting, Insulins And Analogues For Injection, Intermediate-Acting, Sulfonylureas	Organic Nitrates	0.25	2.59248	0.000222888	L4
Male	Middle-Aged	[A10BF, A10BA]	[C10AA]	Biguanides, Alpha Glucosidase Inhibitors	Hmg Coa Reductase Inhibitors	0.5	14.0147	0.000396811	L4
Male	Old	[A10BX, A10BG, A10BB]	[C09CA]	Sulfonylureas, Thiazolidinediones, Other Blood Glucose Lowering Drugs, Excl. Insulins	Angiotensin Ii Receptor Blockers (Arbs), Plain	0.4375	2.48561	0.000135671	L4
Male	Old	[A10BB09, A10AE04]	[C10AA05]	Gliclazide, Insulin Glargine	Atorvastatin	0.609524	3.01565	0.000620209	L5
Female	Old	[A10BG, A10AE]	[C01DA]	Insulins And Analogues For Injection, Long-Acting, Thiazolidinediones	Organic Nitrates	0.195312	2.24662	0.000168873	L4
Female	Old	[A10BB09, A10AD05, A10BA02]	[C07AB02]	Insulin Aspart, Metformin, Gliclazide	Metoprolol	0.333333	3.20787	0.000101324	L5
Female	Old	[A10AD05, A10BA02]	[N03AX12]	Insulin Aspart, Metformin	Gabapentin	0.167375	3.22548	0.00133072	L5
Male	Old	[A10AB05, A10AD05]	[C07AB02]	Insulin Aspart, Insulin Aspart	Metoprolol	0.212121	2.30459	0.000135671	L5
Female	Old	[A10BX02, A10BG03]	[C10AA05]	Pioglitazone, Repaglinide	Atorvastatin	0.655629	2.98782	0.000668738	L5
Female	Old	[A10AE, A10BB]	[C09CA]	Insulins And Analogues For Injection, Long-Acting, Sulfonylureas	Angiotensin Ii Receptor Blockers (Arbs), Plain	0.540416	2.73141	0.00158065	L4
Male	Middle-Aged	[A10AD, A10BA]	[C10AB]	Insulins And Analogues For Injection, Intermediate- Or Long-Acting Combined With Fast-Acting, Biguanides	Fibrates	0.1	9.20963	0.000108221	L4
Female	Middle-Aged	[A10AC01]	[H03AA01]	Insulin (Human)	Levothyroxine Sodium	0.11	2.13221	0.000529865	L5
Male	Old	[A10AB05, A10AD05, A10AE04]	[B01AC06]	Insulin Aspart, Insulin Aspart, Insulin Glargine	Acetylsalicylic Acid	0.465116	2.2828	0.000193815	L5
Female	Old	[A10AC, A10AB, A10BA]	[A11DA]	Insulins And Analogues For Injection, Fast-Acting, Insulins And Analogues For Injection, Intermediate-Acting, Biguanides	Vitamin B1, Plain	0.121832	3.29245	0.000844366	L4
Male	Old	[A10AB, A10BB]	[C03CA]	Insulins And Analogues For Injection, Fast-Acting, Sulfonylureas	Sulfonamides, Plain	0.112676	3.40872	0.000155052	L4
Male	Old	[A10AC01, A10BB01, A10BA02]	[C10AA05]	Insulin (Human), Metformin, Glibenclamide	Atorvastatin	0.571429	2.82717	0.000426394	L5
Male	Middle-Aged	[A10BG, A10BB]	[C10AA]	Sulfonylureas, Thiazolidinediones	Hmg Coa Reductase Inhibitors	0.37037	10.3812	0.000360737	L4
Female	Old	[A10AC01]	[C08CA01]	Insulin (Human)	Amlodipine	0.159609	2.01402	0.00364091	L5
Male	Old	[A10BA02]	[C09CA01]	Metformin	Losartan	0.339252	2.14219	0.0448101	L5
Female	Old	[A10BX, A10BB]	[H03AA]	Sulfonylureas, Other Blood Glucose Lowering Drugs, Excl. Insulins	Thyroid Hormones	0.137566	2.26583	0.000175628	L4
Male	Middle-Aged	[A10BG03, A10BB01]	[B01AC06]	Glibenclamide, Pioglitazone	Acetylsalicylic Acid	0.238095	10.1386	0.000180369	L5
Female	Old	[A10BF, A10AD, A10BA]	[B01AC]	Insulins And Analogues For Injection, Intermediate- Or Long-Acting Combined With Fast-Acting, Biguanides, Alpha Glucosidase Inhibitors	Platelet Aggregation Inhibitors Excl. Heparin	0.363636	2.53402	0.000108079	L4
Female	Old	[A10BG03, A10AE04]	[C07AB02]	Insulin Glargine, Pioglitazone	Metoprolol	0.25	2.4059	0.000216158	L5
Female	Old	[A10AB01, A10BB01]	[B01AC06]	Insulin (Human), Glibenclamide	Acetylsalicylic Acid	0.447619	3.15971	0.000317482	L5
Male	Old	[A10AC01]	[B01AC06]	Insulin (Human)	Acetylsalicylic Acid	0.41021	2.01331	0.00872169	L5
Male	Old	[A10BF, A10BG, A10BB]	[C10AA]	Sulfonylureas, Alpha Glucosidase Inhibitors, Thiazolidinediones	Hmg Coa Reductase Inhibitors	0.57732	2.70398	0.000542683	L4
Male	Old	[A10BB09, A10BB01, A10BA02]	[C07AB02]	Metformin, Glibenclamide, Gliclazide	Metoprolol	0.248227	2.69686	0.000339177	L5
Male	Middle-Aged	[A10BG03, A10BB01]	[N02AJ06]	Glibenclamide, Pioglitazone	Codeine And Paracetamol	0.142857	7.98416	0.000108221	L5
Male	Middle-Aged	[A10AC, A10AB, A10BA]	[B01AC]	Insulins And Analogues For Injection, Fast-Acting, Insulins And Analogues For Injection, Intermediate-Acting, Biguanides	Platelet Aggregation Inhibitors Excl. Heparin	0.148148	6.17566	0.000144295	L4
Male	Old	[A10BG]	[C09AA]	Thiazolidinediones	Ace Inhibitors, Plain	0.106304	2.61119	0.00166681	L4
Female	Old	[A10AD05, A10AB01, A10AC01]	[C09CA01]	Insulin (Human), Insulin (Human), Insulin Aspart	Losartan	0.567164	3.16066	0.000256687	L5
Male	Old	[A10AE, A10AD, A10BA]	[C07AB]	Insulins And Analogues For Injection, Intermediate- Or Long-Acting Combined With Fast-Acting, Insulins And Analogues For Injection, Long-Acting, Biguanides	Beta Blocking Agents, Selective	0.261538	2.23692	0.000164743	L4
Male	Old	[A10AB01, A10AE04]	[B01AC06]	Insulin (Human), Insulin Glargine	Acetylsalicylic Acid	0.461538	2.26524	0.000174434	L5
Female	Old	[A10AD, A10BB, A10BA]	[C01DA]	Insulins And Analogues For Injection, Intermediate- Or Long-Acting Combined With Fast-Acting, Biguanides, Sulfonylureas	Organic Nitrates	0.184971	2.12767	0.000216158	L4
Male	Old	[A10AB05, A10AB01, A10AC01]	[B01AC06]	Insulin (Human), Insulin Aspart, Insulin (Human)	Acetylsalicylic Acid	0.65	3.19021	0.00012598	L5
Female	Old	[A10AC01]	[C03AA03]	Insulin (Human)	Hydrochlorothiazide	0.110157	2.34744	0.00251283	L5
Male	Old	[A10AD05, A10AE04, A10BA02]	[M01AB05]	Insulin Aspart, Insulin Glargine, Metformin	Diclofenac	0.184615	2.42529	0.000116289	L5
Male	Middle-Aged	[A10A, A10B]	[B01A]	Insulins And Analogues, Blood Glucose Lowering Drugs, Excl. Insulins	Antithrombotic Agents	0.198347	6.88158	0.00086577	L3
Male	Middle-Aged	[A10BG03, A10AD05]	[C10AA05]	Insulin Aspart, Pioglitazone	Atorvastatin	1	29.3344	0.000108221	L5
Female	Old	[A10BB09, A10AC01]	[C10AA05]	Insulin (Human), Gliclazide	Atorvastatin	0.62	2.82545	0.000209403	L5
Female	Old	[A10BB09, A10AD05, A10BA02]	[C10AA05]	Insulin Aspart, Metformin, Gliclazide	Atorvastatin	0.755556	3.4432	0.000229668	L5
Female	Old	[A10BX, A10AE, A10BA]	[C08CA]	Insulins And Analogues For Injection, Long-Acting, Biguanides, Other Blood Glucose Lowering Drugs, Excl. Insulins	Dihydropyridine Derivatives	0.182692	2.29046	0.000128344	L4
Male	Old	[A10AB, A10BB, A10BA]	[C09AA]	Insulins And Analogues For Injection, Fast-Acting, Biguanides, Sulfonylureas	Ace Inhibitors, Plain	0.191489	4.70364	0.000174434	L4
Male	Old	[A10AE, A10AB, A10BB]	[C09CA]	Insulins And Analogues For Injection, Fast-Acting, Insulins And Analogues For Injection, Long-Acting, Sulfonylureas	Angiotensin Ii Receptor Blockers (Arbs), Plain	0.536585	3.04855	0.000213197	L4
Male	Old	[A10BF01, A10BA02]	[A11DA01]	Metformin, Acarbose	Thiamine (Vit B1)	0.105072	3.90722	0.000562065	L5
Male	Middle-Aged	[A10AE, A10BB]	[C09CA]	Insulins And Analogues For Injection, Long-Acting, Sulfonylureas	Angiotensin Ii Receptor Blockers (Arbs), Plain	0.571429	25.5493	0.00028859	L4
Female	Old	[A10AD01, A10AC01]	[C10AA05]	Insulin (Human), Insulin (Human)	Atorvastatin	0.714286	3.25513	0.000101324	L5
Female	Old	[A10AD05, A10AC01, A10BA02]	[C07AB02]	Insulin (Human), Insulin Aspart, Metformin	Metoprolol	0.369231	3.55333	0.000162118	L5
Male	Old	[A10AD05, A10AE04]	[N03AX12]	Insulin Aspart, Insulin Glargine	Gabapentin	0.168142	4.4262	0.000184125	L5
Female	Old	[A10AB01, A10AC01, A10BB01]	[B01AC06]	Insulin (Human), Insulin (Human), Glibenclamide	Acetylsalicylic Acid	0.441176	3.11424	0.000303972	L5
Female	Old	[A10BF, A10BB, A10BA]	[C09CA]	Biguanides, Sulfonylureas, Alpha Glucosidase Inhibitors	Angiotensin Ii Receptor Blockers (Arbs), Plain	0.589641	2.98022	0.00199946	L4
Male	Middle-Aged	[A10AE, A10AB, A10BA]	[B01AC]	Insulins And Analogues For Injection, Fast-Acting, Insulins And Analogues For Injection, Long-Acting, Biguanides	Platelet Aggregation Inhibitors Excl. Heparin	0.285714	11.9102	0.000216442	L4
Female	Old	[A10BF01, A10BG03, A10BA02]	[C10AA05]	Metformin, Acarbose, Pioglitazone	Atorvastatin	0.728571	3.32023	0.000689003	L5
Male	Old	[A10AC01, A10BB01, A10BA02]	[C07AB02]	Insulin (Human), Metformin, Glibenclamide	Metoprolol	0.233766	2.53975	0.000174434	L5
Male	Old	[A10AE04, A10BB01]	[C10AA05]	Insulin Glargine, Glibenclamide	Atorvastatin	0.564706	2.79391	0.000930314	L5
Male	Old	[A10AC, A10AB]	[C01DA]	Insulins And Analogues For Injection, Fast-Acting, Insulins And Analogues For Injection, Intermediate-Acting	Organic Nitrates	0.206555	2.14196	0.00323672	L4
Male	Middle-Aged	[A10AE, A10BA]	[A02BA]	Insulins And Analogues For Injection, Long-Acting, Biguanides	H2-Receptor Antagonists	0.2	3.51789	0.000324664	L4
Male	Old	[A10BG, A10AE, A10BA]	[B01AC]	Insulins And Analogues For Injection, Long-Acting, Biguanides, Thiazolidinediones	Platelet Aggregation Inhibitors Excl. Heparin	0.454545	2.19737	0.000193815	L4
Female	Old	[A10AD05, A10BB01, A10BA02]	[A12AX]	Insulin Aspart, Metformin, Glibenclamide	NULL	0.130081	2.6952	0.000108079	L5
Male	Old	[A10BG, A10AD]	[B01AC]	Insulins And Analogues For Injection, Intermediate- Or Long-Acting Combined With Fast-Acting, Thiazolidinediones	Platelet Aggregation Inhibitors Excl. Heparin	0.545455	2.63684	0.000407012	L4
Female	Old	[A10AD, A10BB]	[C03AA]	Insulins And Analogues For Injection, Intermediate- Or Long-Acting Combined With Fast-Acting, Sulfonylureas	Thiazides, Plain	0.100418	2.13991	0.000162118	L4
Female	Old	[A10BF01, A10BX02, A10BA02]	[C08CA01]	Metformin, Acarbose, Repaglinide	Amlodipine	0.217391	2.74315	0.000101324	L5
Male	Old	[A10A, A10B]	[C10A]	Insulins And Analogues, Blood Glucose Lowering Drugs, Excl. Insulins	Lipid Modifying Agents, Plain	0.600908	2.66588	0.0141098	L3
Female	Old	[A10BB09, A10BB01, A10BA02]	[B01AC06]	Metformin, Glibenclamide, Gliclazide	Acetylsalicylic Acid	0.421941	2.97845	0.000675493	L5
Female	Old	[A10BX, A10AD]	[B01AC]	Insulins And Analogues For Injection, Intermediate- Or Long-Acting Combined With Fast-Acting, Other Blood Glucose Lowering Drugs, Excl. Insulins	Platelet Aggregation Inhibitors Excl. Heparin	0.388889	2.70999	0.000141854	L4
Female	Old	[A10AD05, A10AE04]	[C09CA03]	Insulin Aspart, Insulin Glargine	Valsartan	0.111111	5.33189	0.000108079	L5
Male	Old	[A10AD, A10BB, A10BA]	[N03AX]	Insulins And Analogues For Injection, Intermediate- Or Long-Acting Combined With Fast-Acting, Biguanides, Sulfonylureas	Other Antiepileptics	0.126214	2.96677	0.00012598	L4
Female	Old	[A10AD, A10BB, A10BA]	[B01AC]	Insulins And Analogues For Injection, Intermediate- Or Long-Acting Combined With Fast-Acting, Biguanides, Sulfonylureas	Platelet Aggregation Inhibitors Excl. Heparin	0.450867	3.14189	0.000526885	L4
Female	Old	[A10BG03, A10AE04, A10BB01, A10BA02]	[B01AC06]	Insulin Glargine, Metformin, Glibenclamide, Pioglitazone	Acetylsalicylic Acid	0.666667	4.70596	0.000148608	L5
Male	Old	[A10AC, A10AB, A10BB]	[C09AA]	Insulins And Analogues For Injection, Fast-Acting, Insulins And Analogues For Injection, Intermediate-Acting, Sulfonylureas	Ace Inhibitors, Plain	0.206522	5.07288	0.000184125	L4
Male	Middle-Aged	[A10BX]	[A02BC]	Other Blood Glucose Lowering Drugs, Excl. Insulins	Proton Pump Inhibitors	0.1	2.60536	0.000108221	L4
Female	Old	[A10AD05, A10AC01]	[C03AA03]	Insulin (Human), Insulin Aspart	Hydrochlorothiazide	0.16129	3.43708	0.000101324	L5
Female	Old	[A10AE04, A10AC01]	[C10AA05]	Insulin (Human), Insulin Glargine	Atorvastatin	0.704918	3.21244	0.000290462	L5
Male	Middle-Aged	[A10AB]	[C10AA]	Insulins And Analogues For Injection, Fast-Acting	Hmg Coa Reductase Inhibitors	0.182979	5.12877	0.00155117	L4
Female	Old	[A10AB05, A10AB01, A10AE04, A10AC01]	[C09CA01]	Insulin (Human), Insulin Aspart, Insulin (Human), Insulin Glargine	Losartan	0.692308	3.85805	0.000121589	L5
Male	Old	[A10BG, A10AC]	[C09AA]	Insulins And Analogues For Injection, Intermediate-Acting, Thiazolidinediones	Ace Inhibitors, Plain	0.246377	6.05186	0.000164743	L4
Male	Old	[A10BB09, A10BG03]	[C09CA01]	Gliclazide, Pioglitazone	Losartan	0.552469	3.48855	0.00173465	L5
Male	Old	[A10AE04, A10BA02]	[A11DA01]	Insulin Glargine, Metformin	Thiamine (Vit B1)	0.113667	4.22682	0.000814024	L5
Male	Old	[A10BF, A10BA]	[C09CA]	Biguanides, Alpha Glucosidase Inhibitors	Angiotensin Ii Receptor Blockers (Arbs), Plain	0.505435	2.87157	0.00270372	L4
Female	Old	[A10AE04, A10AC01]	[C07AB02]	Insulin (Human), Insulin Glargine	Metoprolol	0.311475	2.99752	0.000128344	L5
Female	Old	[A10AD]	[C09CA]	Insulins And Analogues For Injection, Intermediate- Or Long-Acting Combined With Fast-Acting	Angiotensin Ii Receptor Blockers (Arbs), Plain	0.444326	2.24575	0.00843691	L4
Female	Old	[A10AB01, A10AC01]	[C10AA05]	Insulin (Human), Insulin (Human)	Atorvastatin	0.532409	2.42629	0.00882194	L5
Male	Old	[A10AB01, A10AC01, A10BA02]	[C09CA01]	Insulin (Human), Insulin (Human), Metformin	Losartan	0.495146	3.12658	0.00247115	L5
Male	Old	[A10AB]	[C09CA]	Insulins And Analogues For Injection, Fast-Acting	Angiotensin Ii Receptor Blockers (Arbs), Plain	0.44043	2.50225	0.00992335	L4
Male	Old	[A10BB09, A10BB01]	[B01AC06]	Glibenclamide, Gliclazide	Acetylsalicylic Acid	0.65625	3.22088	0.00101753	L5
Male	Old	[A10AD05, A10AE04, A10BA02]	[N03AG01]	Insulin Aspart, Insulin Glargine, Metformin	Valproic Acid	0.169231	3.22554	0.000106598	L5
Male	Old	[A10BG, A10AC, A10AB]	[C09AA]	Insulins And Analogues For Injection, Fast-Acting, Insulins And Analogues For Injection, Intermediate-Acting, Thiazolidinediones	Ace Inhibitors, Plain	0.266667	6.55025	0.000116289	L4
Male	Old	[A10AC, A10BB, A10BA]	[N03AE]	Insulins And Analogues For Injection, Intermediate-Acting, Biguanides, Sulfonylureas	Benzodiazepine Derivatives	0.123596	2.98129	0.000106598	L4
Female	Middle-Aged	[A10AC01]	[B01AC06]	Insulin (Human)	Acetylsalicylic Acid	0.126667	5.24173	0.000610148	L5
Female	Old	[A10BF, A10BG, A10BB, A10BA]	[C09CA]	Biguanides, Sulfonylureas, Alpha Glucosidase Inhibitors, Thiazolidinediones	Angiotensin Ii Receptor Blockers (Arbs), Plain	0.6	3.03257	0.000486355	L4
Female	Old	[A10BX02, A10BB09, A10BA02]	[C09CA01]	Metformin, Gliclazide, Repaglinide	Losartan	0.642857	3.58248	0.000182383	L5
Male	Old	[A10BG, A10AC, A10AB, A10BA]	[B01AC]	Insulins And Analogues For Injection, Fast-Acting, Insulins And Analogues For Injection, Intermediate-Acting, Biguanides, Thiazolidinediones	Platelet Aggregation Inhibitors Excl. Heparin	0.481481	2.32758	0.00012598	L4
Female	Old	[A10AD05, A10AC01, A10BA02]	[C01DA02]	Insulin (Human), Insulin Aspart, Metformin	Glyceryl Trinitrate	0.246154	2.87772	0.000108079	L5
Male	Old	[A10AB01, A10AC01, A10BA02]	[A11DA01]	Insulin (Human), Insulin (Human), Metformin	Thiamine (Vit B1)	0.104854	3.89911	0.000523301	L5
Female	Old	[A10BX, A10BB, A10BA]	[C07AB]	Biguanides, Sulfonylureas, Other Blood Glucose Lowering Drugs, Excl. Insulins	Beta Blocking Agents, Selective	0.330709	2.35602	0.000283707	L4
Female	Old	[A10BB09, A10AC01]	[C07AB02]	Gliclazide, Insulin (Human)	Metoprolol	0.32	3.07956	0.000108079	L5
Male	Old	[A10BF]	[C10AA]	Alpha Glucosidase Inhibitors	Hmg Coa Reductase Inhibitors	0.536521	2.51289	0.00391507	L4
Female	Old	[A10AE, A10AC]	[C01DA]	Insulins And Analogues For Injection, Intermediate-Acting, Insulins And Analogues For Injection, Long-Acting	Organic Nitrates	0.344262	3.95995	0.000141854	L4
Female	Old	[A10BG03, A10AE04, A10BB01]	[C09CA01]	Insulin Glargine, Glibenclamide, Pioglitazone	Losartan	0.512195	2.85433	0.000141854	L5
Male	Old	[A10BF01, A10BG03, A10BA02]	[A11DA01]	Acarbose, Pioglitazone, Metformin	Thiamine (Vit B1)	0.142857	5.31228	0.000135671	L5
Female	Old	[A10BX02, A10AE04, A10BA02]	[C10AA05]	Insulin Glargine, Metformin, Repaglinide	Atorvastatin	0.653846	2.97969	0.000459335	L5
Male	Middle-Aged	[A10AD, A10BA]	[R06AD]	Insulins And Analogues For Injection, Intermediate- Or Long-Acting Combined With Fast-Acting, Biguanides	Phenothiazine Derivatives	0.1	34.2235	0.000108221	L4
Female	Old	[A10BX02]	[C10AA05]	Repaglinide	Atorvastatin	0.591379	2.69502	0.00463388	L5
Male	Old	[A10AE, A10BB, A10BA]	[C10AA]	Insulins And Analogues For Injection, Long-Acting, Biguanides, Sulfonylureas	Hmg Coa Reductase Inhibitors	0.623656	2.92101	0.00112413	L4
Male	Middle-Aged	[A10AC]	[C10AA]	Insulins And Analogues For Injection, Intermediate-Acting	Hmg Coa Reductase Inhibitors	0.134409	3.76738	0.000901843	L4
Female	Middle-Aged	[A10BG]	[C10AA]	Thiazolidinediones	Hmg Coa Reductase Inhibitors	0.428571	15.9067	0.000770713	L4
Male	Old	[A10BB09, A10BB01, A10BA02]	[C10AA05]	Metformin, Glibenclamide, Gliclazide	Atorvastatin	0.659574	3.26328	0.000901241	L5
Male	Old	[A10AB, A10BB]	[C10AA]	Insulins And Analogues For Injection, Fast-Acting, Sulfonylureas	Hmg Coa Reductase Inhibitors	0.640845	3.00152	0.00088186	L4
Female	Middle-Aged	[A10AC, A10AB, A10BA]	[C07AB]	Insulins And Analogues For Injection, Fast-Acting, Insulins And Analogues For Injection, Intermediate-Acting, Biguanides	Beta Blocking Agents, Selective	0.144928	9.26703	0.000160565	L4
Female	Middle-Aged	[A10AB05, A10AE04]	[H03AA01]	Insulin Aspart, Insulin Glargine	Levothyroxine Sodium	0.114583	2.22106	0.000176622	L5
Female	Old	[A10AE, A10BB]	[C09AA]	Insulins And Analogues For Injection, Long-Acting, Sulfonylureas	Ace Inhibitors, Plain	0.108545	3.00355	0.000317482	L4
Male	Old	[A10AD05, A10BA02]	[C07AB02]	Insulin Aspart, Metformin	Metoprolol	0.186514	2.02638	0.0012598	L5
Male	Old	[A10AE04, A10AC01]	[C08CA01]	Insulin (Human), Insulin Glargine	Amlodipine	0.23913	3.83646	0.000106598	L5
Male	Old	[A10AE, A10AB]	[C03CA]	Insulins And Analogues For Injection, Fast-Acting, Insulins And Analogues For Injection, Long-Acting	Sulfonamides, Plain	0.136434	4.12746	0.000852788	L4
Female	Old	[A10BG, A10AC]	[C10AA]	Insulins And Analogues For Injection, Intermediate-Acting, Thiazolidinediones	Hmg Coa Reductase Inhibitors	0.67619	2.92195	0.0004796	L4
Female	Old	[A10AC, A10AB, A10BA]	[C01DA]	Insulins And Analogues For Injection, Fast-Acting, Insulins And Analogues For Injection, Intermediate-Acting, Biguanides	Organic Nitrates	0.25731	2.95976	0.0017833	L4
Male	Old	[A10BB09, A10AD05]	[C07AB02]	Insulin Aspart, Gliclazide	Metoprolol	0.292683	3.17985	0.000116289	L5
Female	Old	[A10AC, A10BB, A10BA]	[A11DA]	Insulins And Analogues For Injection, Intermediate-Acting, Biguanides, Sulfonylureas	Vitamin B1, Plain	0.104167	2.81505	0.000101324	L4
Female	Old	[A10BG, A10AB]	[C01DA]	Insulins And Analogues For Injection, Fast-Acting, Thiazolidinediones	Organic Nitrates	0.258824	2.97717	0.000148608	L4
Male	Old	[A10AC01, A10BB01]	[C09CA01]	Insulin (Human), Glibenclamide	Losartan	0.361345	2.2817	0.000416703	L5
Female	Old	[A10BX, A10BG, A10BB]	[C10AA]	Sulfonylureas, Thiazolidinediones, Other Blood Glucose Lowering Drugs, Excl. Insulins	Hmg Coa Reductase Inhibitors	0.632653	2.73382	0.000209403	L4
Female	Middle-Aged	[A10BX02]	[C09CA01]	Repaglinide	Losartan	0.156863	10.2084	0.000128452	L5
Male	Old	[A10BB09, A10BG03, A10BB01]	[B01AC06]	Glibenclamide, Gliclazide, Pioglitazone	Acetylsalicylic Acid	0.75	3.68101	0.000290723	L5
Female	Old	[A10BX, A10BG, A10BB, A10BA]	[C10AA]	Biguanides, Sulfonylureas, Thiazolidinediones, Other Blood Glucose Lowering Drugs, Excl. Insulins	Hmg Coa Reductase Inhibitors	0.777778	3.36093	0.000141854	L4
Male	Old	[A10BF, A10BG, A10BA]	[B01AC]	Biguanides, Alpha Glucosidase Inhibitors, Thiazolidinediones	Platelet Aggregation Inhibitors Excl. Heparin	0.5	2.4171	0.000474848	L4
Male	Old	[A10BF, A10BG, A10BA]	[A11DA]	Biguanides, Alpha Glucosidase Inhibitors, Thiazolidinediones	Vitamin B1, Plain	0.142857	5.31228	0.000135671	L4
Male	Old	[A10BG, A10AD, A10BB]	[C10AA]	Insulins And Analogues For Injection, Intermediate- Or Long-Acting Combined With Fast-Acting, Sulfonylureas, Thiazolidinediones	Hmg Coa Reductase Inhibitors	0.764706	3.58164	0.00012598	L4
Male	Old	[A10AD05, A10AC01, A10BA02]	[B01AC06]	Insulin (Human), Insulin Aspart, Metformin	Acetylsalicylic Acid	0.6	2.94481	0.000174434	L5
Male	Middle-Aged	[A10AE, A10BB, A10BA]	[R06AA]	Insulins And Analogues For Injection, Long-Acting, Biguanides, Sulfonylureas	Aminoalkyl Ethers	0.25	9.0829	0.000108221	L4
Female	Old	[A10AB05, A10AB01]	[C09CA01]	Insulin (Human), Insulin Aspart	Losartan	0.7	3.90092	0.000141854	L5
Male	Old	[A10AD, A10AB]	[C09AA]	Insulins And Analogues For Injection, Fast-Acting, Insulins And Analogues For Injection, Intermediate- Or Long-Acting Combined With Fast-Acting	Ace Inhibitors, Plain	0.112069	2.7528	0.00012598	L4
Female	Old	[A10AC, A10AB, A10BB]	[C01DA]	Insulins And Analogues For Injection, Fast-Acting, Insulins And Analogues For Injection, Intermediate-Acting, Sulfonylureas	Organic Nitrates	0.354839	4.08161	0.000297217	L4
Male	Old	[A10BG, A10AE, A10BB, A10BA]	[C10AA]	Insulins And Analogues For Injection, Long-Acting, Biguanides, Sulfonylureas, Thiazolidinediones	Hmg Coa Reductase Inhibitors	0.714286	3.34549	0.000145362	L4
Female	Old	[A10BF, A10AD]	[B01AC]	Insulins And Analogues For Injection, Intermediate- Or Long-Acting Combined With Fast-Acting, Alpha Glucosidase Inhibitors	Platelet Aggregation Inhibitors Excl. Heparin	0.354839	2.47271	0.000148608	L4
Male	Middle-Aged	[A10AC]	[C09CA]	Insulins And Analogues For Injection, Intermediate-Acting	Angiotensin Ii Receptor Blockers (Arbs), Plain	0.172043	7.69227	0.00115436	L4
Female	Middle-Aged	[A10BF, A10BA]	[A11CC]	Biguanides, Alpha Glucosidase Inhibitors	Vitamin D And Analogues	0.225806	2.40438	0.000112396	L4
Male	Middle-Aged	[A10BF]	[C10AA]	Alpha Glucosidase Inhibitors	Hmg Coa Reductase Inhibitors	0.40625	11.3869	0.000468959	L4
Female	Old	[A10AD01]	[B01AC06]	Insulin (Human)	Acetylsalicylic Acid	0.349296	2.46566	0.000837611	L5
Male	Old	[A10AC, A10AB, A10BA]	[B01AC]	Insulins And Analogues For Injection, Fast-Acting, Insulins And Analogues For Injection, Intermediate-Acting, Biguanides	Platelet Aggregation Inhibitors Excl. Heparin	0.543689	2.62831	0.00271341	L4
Female	Old	[A10AD, A10AB, A10BA]	[A11DA]	Insulins And Analogues For Injection, Fast-Acting, Insulins And Analogues For Injection, Intermediate- Or Long-Acting Combined With Fast-Acting, Biguanides	Vitamin B1, Plain	0.188889	5.10462	0.000114834	L4
Female	Old	[A10AD, A10AC, A10BA]	[B01AC]	Insulins And Analogues For Injection, Intermediate-Acting, Insulins And Analogues For Injection, Intermediate- Or Long-Acting Combined With Fast-Acting, Biguanides	Platelet Aggregation Inhibitors Excl. Heparin	0.554054	3.86096	0.000276952	L4
Male	Old	[A10BX, A10AE]	[C10AA]	Insulins And Analogues For Injection, Long-Acting, Other Blood Glucose Lowering Drugs, Excl. Insulins	Hmg Coa Reductase Inhibitors	0.622642	2.91626	0.000639591	L4
Male	Old	[A10AB01, A10BA02]	[C01DA02]	Insulin (Human), Metformin	Glyceryl Trinitrate	0.198488	2.1044	0.00101753	L5
Male	Old	[A10BX02, A10BB09, A10BA02]	[C10AA05]	Metformin, Gliclazide, Repaglinide	Atorvastatin	0.567568	2.80807	0.000203506	L5
Female	Old	[A10BF, A10BG, A10BB]	[B01AC]	Sulfonylureas, Alpha Glucosidase Inhibitors, Thiazolidinediones	Platelet Aggregation Inhibitors Excl. Heparin	0.388158	2.7049	0.000398541	L4
Female	Old	[A10BF01, A10BB01, A10BA02]	[A11DA01]	Metformin, Glibenclamide, Acarbose	Thiamine (Vit B1)	0.127536	3.4466	0.000297217	L5
Female	Old	[A10BX, A10AC]	[C09CA]	Insulins And Analogues For Injection, Intermediate-Acting, Other Blood Glucose Lowering Drugs, Excl. Insulins	Angiotensin Ii Receptor Blockers (Arbs), Plain	0.740741	3.74391	0.000135099	L4
Female	Old	[A10BF, A10AC, A10AB]	[C10AA]	Insulins And Analogues For Injection, Fast-Acting, Insulins And Analogues For Injection, Intermediate-Acting, Alpha Glucosidase Inhibitors	Hmg Coa Reductase Inhibitors	0.615385	2.6592	0.000162118	L4
Female	Middle-Aged	[A10BB]	[C09CA]	Sulfonylureas	Angiotensin Ii Receptor Blockers (Arbs), Plain	0.202198	11.4066	0.0014772	L4
Female	Old	[A10AB01, A10AC01, A10BB01, A10BA02]	[B01AC06]	Insulin (Human), Insulin (Human), Metformin, Glibenclamide	Acetylsalicylic Acid	0.478261	3.37601	0.000222913	L5
Male	Middle-Aged	[A10AE04, A10BB01, A10BA02]	[B01AC06]	Insulin Glargine, Metformin, Glibenclamide	Acetylsalicylic Acid	0.666667	28.3881	0.000144295	L5
Female	Old	[A10BB09, A10AB01, A10AC01]	[C10AA05]	Insulin (Human), Insulin (Human), Gliclazide	Atorvastatin	0.72	3.28117	0.000121589	L5
Female	Old	[A10BF01, A10BX02, A10BA02]	[B01AC06]	Metformin, Acarbose, Repaglinide	Acetylsalicylic Acid	0.318841	2.25068	0.000148608	L5
Female	Old	[A10A]	[C03C]	Insulins And Analogues	High-Ceiling Diuretics	0.104639	3.82205	0.00607944	L3
Female	Old	[A10BF01, A10BG03, A10BB01, A10BA02]	[C09CA01]	Metformin, Glibenclamide, Acarbose, Pioglitazone	Losartan	0.546512	3.04557	0.000317482	L5
Male	Old	[A10BF01, A10BG03, A10BA02]	[C10AA05]	Metformin, Acarbose, Pioglitazone	Atorvastatin	0.571429	2.82717	0.000542683	L5
Male	Old	[A10BB01]	[B01AC06]	Glibenclamide	Acetylsalicylic Acid	0.41999	2.06131	0.0233741	L5
Female	Old	[A10AB01, A10AC01, A10BB01]	[C08CA01]	Insulin (Human), Insulin (Human), Glibenclamide	Amlodipine	0.22549	2.84534	0.000155363	L5
Male	Middle-Aged	[A10AB05, A10AE04, A10BA02]	[C10AA05]	Insulin Aspart, Insulin Glargine, Metformin	Atorvastatin	0.47619	13.9688	0.000360737	L5
Female	Old	[A10BF, A10BX]	[C08CA]	Alpha Glucosidase Inhibitors, Other Blood Glucose Lowering Drugs, Excl. Insulins	Dihydropyridine Derivatives	0.18	2.25671	0.000121589	L4
Male	Old	[A10BF, A10BX]	[C10AA]	Alpha Glucosidase Inhibitors, Other Blood Glucose Lowering Drugs, Excl. Insulins	Hmg Coa Reductase Inhibitors	0.526316	2.4651	0.000387631	L4
Female	Old	[A10AD05, A10BB01]	[B01AC06]	Insulin Aspart, Glibenclamide	Acetylsalicylic Acid	0.459627	3.24448	0.000499865	L5
Female	Old	[A10BX02, A10BG03, A10BB01]	[C09CA01]	Glibenclamide, Pioglitazone, Repaglinide	Losartan	0.648649	3.61475	0.000162118	L5
Male	Old	[A10AE, A10AD]	[C10AA]	Insulins And Analogues For Injection, Intermediate- Or Long-Acting Combined With Fast-Acting, Insulins And Analogues For Injection, Long-Acting	Hmg Coa Reductase Inhibitors	0.555556	2.60205	0.0006299	L4
Male	Old	[A10BX, A10BB, A10BA]	[C09CA]	Biguanides, Sulfonylureas, Other Blood Glucose Lowering Drugs, Excl. Insulins	Angiotensin Ii Receptor Blockers (Arbs), Plain	0.435644	2.47506	0.000426394	L4
Male	Middle-Aged	[A10B]	[C09C]	Blood Glucose Lowering Drugs, Excl. Insulins	Angiotensin Ii Receptor Blockers (Arbs), Plain	0.169417	7.57485	0.00555536	L3
Female	Middle-Aged	[A10AB01, A10BA02]	[A11DA01]	Insulin (Human), Metformin	Thiamine (Vit B1)	0.132353	8.62232	0.000144509	L5
Male	Old	[A10BG03, A10AB01]	[C10AA05]	Insulin (Human), Pioglitazone	Atorvastatin	0.488889	2.4188	0.000213197	L5
Female	Old	[A10BF, A10AC, A10AB, A10BA]	[C09CA]	Insulins And Analogues For Injection, Fast-Acting, Insulins And Analogues For Injection, Intermediate-Acting, Biguanides, Alpha Glucosidase Inhibitors	Angiotensin Ii Receptor Blockers (Arbs), Plain	0.772727	3.90558	0.000114834	L4
Male	Old	[A10AE, A10AB, A10BB, A10BA]	[C09CA]	Insulins And Analogues For Injection, Fast-Acting, Insulins And Analogues For Injection, Long-Acting, Biguanides, Sulfonylureas	Angiotensin Ii Receptor Blockers (Arbs), Plain	0.5	2.84069	0.000145362	L4
Male	Old	[A10BX, A10BA]	[C09AA]	Biguanides, Other Blood Glucose Lowering Drugs, Excl. Insulins	Ace Inhibitors, Plain	0.104982	2.57872	0.000571755	L4
Male	Old	[A10BD]	[C10AA]	Combinations Of Oral Blood Glucose Lowering Drugs	Hmg Coa Reductase Inhibitors	0.529412	2.4796	0.000261651	L4
Female	Old	[A10BF01]	[B01AC06]	Acarbose	Acetylsalicylic Acid	0.375919	2.65359	0.00276277	L5
Male	Middle-Aged	[A10BG]	[C09CA]	Thiazolidinediones	Angiotensin Ii Receptor Blockers (Arbs), Plain	0.108108	4.83365	0.00028859	L4
Male	Old	[A10AB, A10BB, A10BA]	[C10AA]	Insulins And Analogues For Injection, Fast-Acting, Biguanides, Sulfonylureas	Hmg Coa Reductase Inhibitors	0.691489	3.23872	0.0006299	L4
Male	Old	[A10AB01, A10AD05, A10AC01]	[C09CA01]	Insulin (Human), Insulin (Human), Insulin Aspart	Losartan	0.644444	4.06932	0.000281032	L5
Female	Old	[A10AB01, A10AC01, A10BA02]	[B01AC06]	Insulin (Human), Insulin (Human), Metformin	Acetylsalicylic Acid	0.503914	3.5571	0.00347879	L5
Male	Middle-Aged	[A10BF01, A10BA02]	[C08CA01]	Metformin, Acarbose	Amlodipine	0.136364	17.3401	0.000108221	L5
Female	Young	[A10BA]	[A11CC]	Biguanides	Vitamin D And Analogues	0.13302	3.54873	0.00111364	L4
Male	Old	[A10AE, A10AD, A10BA]	[N03AG]	Insulins And Analogues For Injection, Intermediate- Or Long-Acting Combined With Fast-Acting, Insulins And Analogues For Injection, Long-Acting, Biguanides	Fatty Acid Derivatives	0.169231	3.22554	0.000106598	L4
Male	Old	[A10A, A10B]	[C09C]	Insulins And Analogues, Blood Glucose Lowering Drugs, Excl. Insulins	Angiotensin Ii Receptor Blockers (Arbs), Plain	0.490714	2.78794	0.0115223	L3
Female	Old	[A10AD, A10AC, A10AB]	[C09CA]	Insulins And Analogues For Injection, Fast-Acting, Insulins And Analogues For Injection, Intermediate-Acting, Insulins And Analogues For Injection, Intermediate- Or Long-Acting Combined With Fast-Acting	Angiotensin Ii Receptor Blockers (Arbs), Plain	0.638889	3.22913	0.000310727	L4
Male	Old	[A10BF01, A10AD05, A10BA02]	[C09CA01]	Insulin Aspart, Metformin, Acarbose	Losartan	0.571429	3.60827	0.000116289	L5
Female	Old	[A10BG, A10AB]	[N03AX]	Insulins And Analogues For Injection, Fast-Acting, Thiazolidinediones	Other Antiepileptics	0.176471	3.0822	0.000101324	L4
Female	Old	[A10AE, A10AB]	[A11DA]	Insulins And Analogues For Injection, Fast-Acting, Insulins And Analogues For Injection, Long-Acting	Vitamin B1, Plain	0.112644	3.04413	0.000661983	L4
Female	Old	[A10AB, A10BB]	[C03AA]	Insulins And Analogues For Injection, Fast-Acting, Sulfonylureas	Thiazides, Plain	0.169591	3.61396	0.000195893	L4
Male	Old	[A10AB01, A10BA02]	[C03AA03]	Insulin (Human), Metformin	Hydrochlorothiazide	0.120983	3.75582	0.000620209	L5
Male	Middle-Aged	[A10BB09]	[C10AA05]	Gliclazide	Atorvastatin	0.338235	9.92193	0.000829696	L5
Male	Old	[A10AE, A10AC, A10AB]	[B01AC]	Insulins And Analogues For Injection, Fast-Acting, Insulins And Analogues For Injection, Intermediate-Acting, Insulins And Analogues For Injection, Long-Acting	Platelet Aggregation Inhibitors Excl. Heparin	0.512821	2.47908	0.000193815	L4
Female	Old	[A10BG03, A10BB01, A10BA02]	[C10AA05]	Metformin, Glibenclamide, Pioglitazone	Atorvastatin	0.620408	2.82731	0.00308025	L5
Female	Old	[A10AB01, A10AC01, A10BB01]	[C09CA01]	Insulin (Human), Glibenclamide, Insulin (Human)	Losartan	0.5	2.78637	0.000344501	L5
Female	Old	[A10AD05, A10BB01, A10BA02]	[A11DA01]	Insulin Aspart, Metformin, Glibenclamide	Thiamine (Vit B1)	0.235772	6.37162	0.000195893	L5
Male	Old	[A10BX, A10AE]	[C03CA]	Insulins And Analogues For Injection, Long-Acting, Other Blood Glucose Lowering Drugs, Excl. Insulins	Sulfonamides, Plain	0.122642	3.7102	0.00012598	L4
Male	Old	[A10AC01, A10BB01]	[C08CA01]	Insulin (Human), Glibenclamide	Amlodipine	0.134454	2.15709	0.000155052	L5
Male	Old	[A10AE, A10AB, A10BA]	[N03AX]	Insulins And Analogues For Injection, Fast-Acting, Insulins And Analogues For Injection, Long-Acting, Biguanides	Other Antiepileptics	0.13964	3.28236	0.000300414	L4
Male	Old	[A10BX, A10AE]	[C08CA]	Insulins And Analogues For Injection, Long-Acting, Other Blood Glucose Lowering Drugs, Excl. Insulins	Dihydropyridine Derivatives	0.150943	2.40296	0.000155052	L4
Male	Middle-Aged	[A10BB]	[C10AA]	Sulfonylureas	Hmg Coa Reductase Inhibitors	0.346154	9.70246	0.00324664	L4
Male	Old	[A10AD, A10AC, A10AB]	[B01AC]	Insulins And Analogues For Injection, Fast-Acting, Insulins And Analogues For Injection, Intermediate-Acting, Insulins And Analogues For Injection, Intermediate- Or Long-Acting Combined With Fast-Acting	Platelet Aggregation Inhibitors Excl. Heparin	0.617021	2.98281	0.000281032	L4
Male	Old	[A10AB05, A10AC01]	[C10AA05]	Insulin Aspart, Insulin (Human)	Atorvastatin	0.541667	2.67992	0.00012598	L5
Female	Old	[A10AB01, A10AC01, A10BA02]	[H03AA01]	Insulin (Human), Insulin (Human), Metformin	Levothyroxine Sodium	0.126223	2.07946	0.000871386	L5
Female	Old	[A10AB05, A10BA02]	[A11DA01]	Insulin Aspart, Metformin	Thiamine (Vit B1)	0.142132	3.84104	0.000378276	L5
Female	Middle-Aged	[A10BA]	[H03AA]	Biguanides	Thyroid Hormones	0.132479	2.56474	0.00597303	L4
Female	Old	[A10BB, A10BA]	[B01AC]	Biguanides, Sulfonylureas	Platelet Aggregation Inhibitors Excl. Heparin	0.347895	2.42433	0.017806	L4
Female	Middle-Aged	[A10BG03, A10BB09]	[C10AA05]	Gliclazide, Pioglitazone	Atorvastatin	0.619048	24.3398	0.000208735	L5
Male	Old	[A10AB01, A10AC01]	[C03CA01]	Insulin (Human), Insulin (Human)	Furosemide	0.1433	4.33518	0.00223857	L5
Female	Old	[A10BX02, A10BG03]	[B01AC06]	Pioglitazone, Repaglinide	Acetylsalicylic Acid	0.390728	2.75813	0.000398541	L5
Female	Middle-Aged	[A10AB, A10BA]	[C09CA]	Insulins And Analogues For Injection, Fast-Acting, Biguanides	Angiotensin Ii Receptor Blockers (Arbs), Plain	0.255102	14.3911	0.000401413	L4
Male	Middle-Aged	[A10BG, A10BB]	[P01AB]	Sulfonylureas, Thiazolidinediones	Nitroimidazole Derivatives	0.111111	2.56462	0.000108221	L4
Male	Old	[A10BX, A10BB]	[C09CA]	Sulfonylureas, Other Blood Glucose Lowering Drugs, Excl. Insulins	Angiotensin Ii Receptor Blockers (Arbs), Plain	0.472222	2.68288	0.000658972	L4
Male	Old	[A10BB09, A10BB01]	[C09CA01]	Glibenclamide, Gliclazide	Losartan	0.63125	3.98601	0.000978768	L5
Female	Old	[A10BG03, A10AB01, A10AC01]	[C03AA03]	Insulin (Human), Insulin (Human), Pioglitazone	Hydrochlorothiazide	0.225352	4.80224	0.000108079	L5
Male	Middle-Aged	[A10BF, A10BA]	[B01AC]	Biguanides, Alpha Glucosidase Inhibitors	Platelet Aggregation Inhibitors Excl. Heparin	0.272727	11.3688	0.000216442	L4
Male	Middle-Aged	[A10AC, A10AB, A10BA]	[C07AB]	Insulins And Analogues For Injection, Fast-Acting, Insulins And Analogues For Injection, Intermediate-Acting, Biguanides	Beta Blocking Agents, Selective	0.148148	10.3446	0.000144295	L4
Female	Old	[A10AB01, A10BB01, A10BA02]	[M01AB05]	Insulin (Human), Metformin, Glibenclamide	Diclofenac	0.267606	2.20238	0.000128344	L5
Male	Old	[A10AC, A10AB, A10BA]	[N03AX]	Insulins And Analogues For Injection, Fast-Acting, Insulins And Analogues For Injection, Intermediate-Acting, Biguanides	Other Antiepileptics	0.100971	2.37341	0.00050392	L4
Female	Middle-Aged	[A10AE04, A10BA02]	[C09CA01]	Insulin Glargine, Metformin	Losartan	0.175439	11.4173	0.000160565	L5
Female	Old	[A10AD05, A10AE04, A10BA02]	[N03AX12]	Insulin Aspart, Insulin Glargine, Metformin	Gabapentin	0.293478	5.65563	0.000182383	L5
Male	Old	[A10BG, A10AD, A10BA]	[C10AA]	Insulins And Analogues For Injection, Intermediate- Or Long-Acting Combined With Fast-Acting, Biguanides, Thiazolidinediones	Hmg Coa Reductase Inhibitors	0.8	3.74695	0.000310105	L4
Male	Old	[A10AD05, A10AE04]	[A11DA01]	Insulin Aspart, Insulin Glargine	Thiamine (Vit B1)	0.176991	6.58158	0.000193815	L5
Female	Old	[A10AC, A10BA]	[C03AA]	Insulins And Analogues For Injection, Intermediate-Acting, Biguanides	Thiazides, Plain	0.170891	3.64167	0.00159416	L4
Female	Old	[A10AE, A10AD, A10BA]	[C08CA]	Insulins And Analogues For Injection, Intermediate- Or Long-Acting Combined With Fast-Acting, Insulins And Analogues For Injection, Long-Acting, Biguanides	Dihydropyridine Derivatives	0.173913	2.18039	0.000108079	L4
Male	Old	[A10BB09, A10AE04]	[C07AB02]	Insulin Glargine, Gliclazide	Metoprolol	0.32381	3.51803	0.000329486	L5
Male	Old	[A10AE04, A10AC01]	[B01AC06]	Insulin (Human), Insulin Glargine	Acetylsalicylic Acid	0.543478	2.6674	0.000242269	L5
Female	Old	[A10AC, A10BB]	[C09CA]	Insulins And Analogues For Injection, Intermediate-Acting, Sulfonylureas	Angiotensin Ii Receptor Blockers (Arbs), Plain	0.520362	2.63006	0.000776817	L4
Female	Old	[A10AE04, A10BB01, A10BA02]	[C03AA03]	Insulin Glargine, Metformin, Glibenclamide	Hydrochlorothiazide	0.103896	2.21402	0.000162118	L5
Male	Old	[A10AE04, A10AC01]	[C10AA05]	Insulin (Human), Insulin Glargine	Atorvastatin	0.5	2.47377	0.000222888	L5
Female	Old	[A10BX, A10BB]	[C07AB]	Sulfonylureas, Other Blood Glucose Lowering Drugs, Excl. Insulins	Beta Blocking Agents, Selective	0.301587	2.14856	0.000385031	L4
Female	Old	[A10AE, A10AC]	[C09CA]	Insulins And Analogues For Injection, Intermediate-Acting, Insulins And Analogues For Injection, Long-Acting	Angiotensin Ii Receptor Blockers (Arbs), Plain	0.688525	3.48	0.000283707	L4
Male	Old	[A10BX02, A10BB09, A10BA02]	[C09CA01]	Metformin, Gliclazide, Repaglinide	Losartan	0.540541	3.41322	0.000193815	L5
Female	Middle-Aged	[A10AD05, A10BA02]	[A02BA02]	Insulin Aspart, Metformin	Ranitidine	0.137931	2.42391	0.000128452	L5
Male	Old	[A10BG, A10AC]	[B01AC]	Insulins And Analogues For Injection, Intermediate-Acting, Thiazolidinediones	Platelet Aggregation Inhibitors Excl. Heparin	0.434783	2.10183	0.000290723	L4
Male	Middle-Aged	[A10AE, A10AB]	[B01AC]	Insulins And Analogues For Injection, Fast-Acting, Insulins And Analogues For Injection, Long-Acting	Platelet Aggregation Inhibitors Excl. Heparin	0.125	5.21071	0.000360737	L4
Male	Old	[A10AB05, A10AD05, A10AE04, A10BA02]	[C10AA05]	Insulin Aspart, Insulin Aspart, Insulin Glargine, Metformin	Atorvastatin	0.583333	2.88607	0.000135671	L5
Male	Old	[A10AB01, A10BB01, A10BA02]	[A02BA02]	Insulin (Human), Metformin, Glibenclamide	Ranitidine	0.196429	3.04578	0.000106598	L5
Male	Old	[A10AD05, A10BB01]	[N02BE51]	Insulin Aspart, Glibenclamide	Paracetamol, Combinations Excl. Psycholeptics	0.117021	2.16679	0.000106598	L5
Female	Old	[A10BG03, A10AB01]	[C01DA02]	Insulin (Human), Pioglitazone	Glyceryl Trinitrate	0.273973	3.20295	0.000135099	L5
Male	Old	[A10BX, A10BB, A10BA]	[C10AA]	Biguanides, Sulfonylureas, Other Blood Glucose Lowering Drugs, Excl. Insulins	Hmg Coa Reductase Inhibitors	0.534653	2.50415	0.000523301	L4
Female	Old	[A10AC01, A10BA02]	[C01DA02]	Insulin (Human), Metformin	Glyceryl Trinitrate	0.251991	2.94597	0.00235072	L5
Female	Middle-Aged	[A10AD05]	[B01AC06]	Insulin Aspart	Acetylsalicylic Acid	0.113475	4.69584	0.000256904	L5
Female	Middle-Aged	[A10BG]	[C09CA]	Thiazolidinediones	Angiotensin Ii Receptor Blockers (Arbs), Plain	0.205357	11.5848	0.0003693	L4
Female	Old	[A10BB09, A10BG03, A10BB01, A10BA02]	[C09CA01]	Metformin, Glibenclamide, Gliclazide, Pioglitazone	Losartan	0.628205	3.50083	0.000330992	L5
Male	Middle-Aged	[A10BF01, A10BB09, A10BA02]	[C10AA05]	Metformin, Gliclazide, Acarbose	Atorvastatin	0.5	14.6672	0.000180369	L5
Male	Old	[A10AB01, A10AC01, A10BB01, A10BA02]	[C07AB02]	Insulin (Human), Insulin (Human), Metformin, Glibenclamide	Metoprolol	0.240741	2.61553	0.00012598	L5
Female	Old	[A10AB01, A10BB01]	[C01DA02]	Insulin (Human), Glibenclamide	Glyceryl Trinitrate	0.333333	3.89692	0.000236423	L5
Male	Old	[A10BX, A10BB]	[C10AA]	Sulfonylureas, Other Blood Glucose Lowering Drugs, Excl. Insulins	Hmg Coa Reductase Inhibitors	0.5625	2.63457	0.000784952	L4
Male	Old	[A10BX02, A10AE04]	[C03CA01]	Insulin Glargine, Repaglinide	Furosemide	0.122642	3.7102	0.00012598	L5
Female	Old	[A10AD, A10BB, A10BA]	[N03AX]	Insulins And Analogues For Injection, Intermediate- Or Long-Acting Combined With Fast-Acting, Biguanides, Sulfonylureas	Other Antiepileptics	0.196532	3.43258	0.000229668	L4
Female	Old	[A10BB09, A10BA02]	[B01AC06]	Metformin, Gliclazide	Acetylsalicylic Acid	0.339408	2.39586	0.00402594	L5
Female	Old	[A10BF01, A10BB09, A10BG03]	[C09CA01]	Gliclazide, Acarbose, Pioglitazone	Losartan	0.557377	3.10612	0.000229668	L5
Male	Old	[A10BB09, A10BG03, A10BB01]	[C10AA05]	Glibenclamide, Gliclazide, Pioglitazone	Atorvastatin	0.75	3.71066	0.000290723	L5
Male	Old	[A10AD01, A10BA02]	[A02BA02]	Insulin (Human), Metformin	Ranitidine	0.179104	2.77716	0.000116289	L5
Female	Old	[A10AE, A10AC]	[B01AC]	Insulins And Analogues For Injection, Intermediate-Acting, Insulins And Analogues For Injection, Long-Acting	Platelet Aggregation Inhibitors Excl. Heparin	0.442623	3.08444	0.000182383	L4
Male	Middle-Aged	[A10BG, A10BB, A10BA]	[N02AJ]	Biguanides, Sulfonylureas, Thiazolidinediones	Opioids In Combination With Non-Opioid Analgesics	0.136364	7.62124	0.000108221	L4
Female	Old	[A10BF01, A10BG03, A10BA02]	[C09CA01]	Metformin, Acarbose, Pioglitazone	Losartan	0.535714	2.9854	0.00050662	L5
Male	Middle-Aged	[A10A]	[B01A]	Insulins And Analogues	Antithrombotic Agents	0.104019	3.6089	0.00158724	L3
Male	Old	[A10AD]	[C09CA]	Insulins And Analogues For Injection, Intermediate- Or Long-Acting Combined With Fast-Acting	Angiotensin Ii Receptor Blockers (Arbs), Plain	0.372446	2.11601	0.00689014	L4
Male	Middle-Aged	[A10BG, A10BB]	[C10AB]	Sulfonylureas, Thiazolidinediones	Fibrates	0.111111	10.2329	0.000108221	L4
Male	Middle-Aged	[A10BX02]	[C10AA05]	Repaglinide	Atorvastatin	0.266667	7.8225	0.00028859	L5
Female	Old	[A10AE, A10AB, A10BB, A10BA]	[C10AA]	Insulins And Analogues For Injection, Fast-Acting, Insulins And Analogues For Injection, Long-Acting, Biguanides, Sulfonylureas	Hmg Coa Reductase Inhibitors	0.870968	3.76363	0.000182383	L4
Female	Old	[A10BX02, A10BB09]	[C09CA01]	Gliclazide, Repaglinide	Losartan	0.564516	3.14591	0.000236423	L5
Male	Old	[A10AB, A10BB]	[C09AA]	Insulins And Analogues For Injection, Fast-Acting, Sulfonylureas	Ace Inhibitors, Plain	0.183099	4.49753	0.00025196	L4
Female	Old	[A10BF01, A10BG03]	[C09CA01]	Acarbose, Pioglitazone	Losartan	0.45	2.50774	0.000607944	L5
Female	Old	[A10AE, A10BB, A10BA]	[B01AC]	Insulins And Analogues For Injection, Long-Acting, Biguanides, Sulfonylureas	Platelet Aggregation Inhibitors Excl. Heparin	0.413374	2.88062	0.000918671	L4
Male	Old	[A10BX02, A10BB01, A10BA02]	[B01AC06]	Metformin, Glibenclamide, Repaglinide	Acetylsalicylic Acid	0.447761	2.19762	0.000290723	L5
Male	Middle-Aged	[A10BF, A10BB]	[C10AA]	Sulfonylureas, Alpha Glucosidase Inhibitors	Hmg Coa Reductase Inhibitors	0.52381	14.682	0.000396811	L4
Male	Middle-Aged	[A10BG03, A10BB01]	[N02BE51]	Glibenclamide, Pioglitazone	Paracetamol, Combinations Excl. Psycholeptics	0.190476	3.09326	0.000144295	L5
Female	Old	[A10AE04, A10BB01]	[A11DA01]	Insulin Glargine, Glibenclamide	Thiamine (Vit B1)	0.163823	4.42722	0.000324237	L5
Female	Old	[A10BG, A10AE, A10BB]	[C07AB]	Insulins And Analogues For Injection, Long-Acting, Sulfonylureas, Thiazolidinediones	Beta Blocking Agents, Selective	0.307692	2.19205	0.000135099	L4
Male	Old	[A10BB09, A10BB01]	[C10AA05]	Glibenclamide, Gliclazide	Atorvastatin	0.65	3.21591	0.00100784	L5
Male	Middle-Aged	[A10AE, A10BB, A10BA]	[C07AB]	Insulins And Analogues For Injection, Long-Acting, Biguanides, Sulfonylureas	Beta Blocking Agents, Selective	0.25	17.4565	0.000108221	L4
Female	Old	[A10AE04, A10BB01]	[N03AX12]	Insulin Glargine, Glibenclamide	Gabapentin	0.129693	2.49931	0.000256687	L5
Male	Old	[A10BF01, A10AE04, A10BA02]	[C10AA05]	Insulin Glargine, Metformin, Acarbose	Atorvastatin	0.653846	3.23493	0.000164743	L5
Female	Middle-Aged	[A10AD05]	[N03AX12]	Insulin Aspart	Gabapentin	0.106383	5.01554	0.000240848	L5
Male	Old	[A10BF01, A10BB09, A10BB01, A10BA02]	[C09CA01]	Metformin, Glibenclamide, Gliclazide, Acarbose	Losartan	0.65	4.1044	0.00012598	L5
Female	Old	[A10BF01, A10BB09]	[C09CA01]	Gliclazide, Acarbose	Losartan	0.558559	3.11271	0.000837611	L5
Male	Old	[A10BX, A10AB]	[C10AA]	Insulins And Analogues For Injection, Fast-Acting, Other Blood Glucose Lowering Drugs, Excl. Insulins	Hmg Coa Reductase Inhibitors	0.565217	2.6473	0.00012598	L4
Female	Old	[A10BX02, A10BG03]	[C03CA01]	Pioglitazone, Repaglinide	Furosemide	0.10596	3.87031	0.000108079	L5
Female	Old	[A10AE, A10AD, A10AB, A10BA]	[C09CA]	Insulins And Analogues For Injection, Fast-Acting, Insulins And Analogues For Injection, Intermediate- Or Long-Acting Combined With Fast-Acting, Insulins And Analogues For Injection, Long-Acting, Biguanides	Angiotensin Ii Receptor Blockers (Arbs), Plain	0.705882	3.56773	0.000162118	L4
Female	Old	[A10BG, A10AB]	[C10AA]	Insulins And Analogues For Injection, Fast-Acting, Thiazolidinediones	Hmg Coa Reductase Inhibitors	0.717647	3.1011	0.000412051	L4
Female	Old	[A10AE, A10AD]	[C07AB]	Insulins And Analogues For Injection, Intermediate- Or Long-Acting Combined With Fast-Acting, Insulins And Analogues For Injection, Long-Acting	Beta Blocking Agents, Selective	0.310345	2.21095	0.000303972	L4
Male	Old	[A10AB01, A10BA02]	[C07AB02]	Insulin (Human), Metformin	Metoprolol	0.198488	2.15647	0.00101753	L5
Male	Middle-Aged	[A10BF, A10BB, A10BA]	[C08CA]	Biguanides, Sulfonylureas, Alpha Glucosidase Inhibitors	Dihydropyridine Derivatives	0.166667	20.9057	0.000108221	L4
Female	Old	[A10BX, A10AE, A10BB]	[C10AA]	Insulins And Analogues For Injection, Long-Acting, Sulfonylureas, Other Blood Glucose Lowering Drugs, Excl. Insulins	Hmg Coa Reductase Inhibitors	0.769231	3.324	0.000135099	L4
Male	Young	[A10B]	[N05A]	Blood Glucose Lowering Drugs, Excl. Insulins	Antipsychotics	0.168498	3.58863	0.000684799	L3
Female	Old	[A10AD, A10BB]	[C01DA]	Insulins And Analogues For Injection, Intermediate- Or Long-Acting Combined With Fast-Acting, Sulfonylureas	Organic Nitrates	0.221757	2.55081	0.000358011	L4
Male	Middle-Aged	[A10BB, A10BA]	[C10AA]	Biguanides, Sulfonylureas	Hmg Coa Reductase Inhibitors	0.352113	9.86948	0.00270553	L4
Male	Middle-Aged	[A10AE, A10AB]	[C09CA]	Insulins And Analogues For Injection, Fast-Acting, Insulins And Analogues For Injection, Long-Acting	Angiotensin Ii Receptor Blockers (Arbs), Plain	0.1625	7.26558	0.000468959	L4
Male	Old	[A10AC, A10BB, A10BA]	[C09AA]	Insulins And Analogues For Injection, Intermediate-Acting, Biguanides, Sulfonylureas	Ace Inhibitors, Plain	0.247191	6.07186	0.000213197	L4
Female	Old	[A10AB05, A10AC01]	[C10AA05]	Insulin Aspart, Insulin (Human)	Atorvastatin	0.69697	3.17622	0.000155363	L5
Male	Old	[A10AC, A10BA]	[C03AA]	Insulins And Analogues For Injection, Intermediate-Acting, Biguanides	Thiazides, Plain	0.105185	3.26539	0.000688045	L4
Female	Old	[A10AB, A10BA]	[C09CA]	Insulins And Analogues For Injection, Fast-Acting, Biguanides	Angiotensin Ii Receptor Blockers (Arbs), Plain	0.602393	3.04466	0.00578222	L4
Male	Old	[A10BG03, A10AD05]	[C09CA01]	Insulin Aspart, Pioglitazone	Losartan	0.555556	3.50804	0.000387631	L5
Female	Old	[A10AE, A10BB]	[C03AA]	Insulins And Analogues For Injection, Long-Acting, Sulfonylureas	Thiazides, Plain	0.103926	2.21466	0.000303972	L4
Male	Young	[A10BA]	[N05AX]	Biguanides	Other Antipsychotics	0.102362	4.29212	0.00038706	L4
Male	Old	[A10AC, A10AB]	[C09AA]	Insulins And Analogues For Injection, Fast-Acting, Insulins And Analogues For Injection, Intermediate-Acting	Ace Inhibitors, Plain	0.136054	3.34196	0.00213197	L4
Female	Middle-Aged	[A10AE, A10BA]	[H03AA]	Insulins And Analogues For Injection, Long-Acting, Biguanides	Thyroid Hormones	0.192982	3.73607	0.000176622	L4
Female	Old	[A10BX, A10BB]	[C10AA]	Sulfonylureas, Other Blood Glucose Lowering Drugs, Excl. Insulins	Hmg Coa Reductase Inhibitors	0.687831	2.97225	0.000878141	L4
Female	Old	[A10BA02]	[C09CA01]	Metformin	Losartan	0.378638	2.11005	0.0587882	L5
Male	Old	[A10BX02, A10BB09]	[B01AC06]	Gliclazide, Repaglinide	Acetylsalicylic Acid	0.5	2.45401	0.000290723	L5
Male	Old	[A10AD05, A10AE04]	[N03AG01]	Insulin Aspart, Insulin Glargine	Valproic Acid	0.159292	3.03611	0.000174434	L5
Female	Old	[A10BG03, A10AD05]	[C09CA01]	Insulin Aspart, Pioglitazone	Losartan	0.614583	3.42492	0.000398541	L5
Male	Old	[A10BF01, A10BB09, A10BB01]	[B01AC06]	Glibenclamide, Gliclazide, Acarbose	Acetylsalicylic Acid	0.590909	2.90019	0.00012598	L5
Male	Old	[A10BG, A10AD, A10BA]	[C09CA]	Insulins And Analogues For Injection, Intermediate- Or Long-Acting Combined With Fast-Acting, Biguanides, Thiazolidinediones	Angiotensin Ii Receptor Blockers (Arbs), Plain	0.55	3.12476	0.000213197	L4
Male	Old	[A10AB05, A10AE04, A10BA02]	[C03AA03]	Insulin Aspart, Insulin Glargine, Metformin	Hydrochlorothiazide	0.108491	3.36801	0.000222888	L5
Male	Old	[A10AE04, A10AC01]	[C09CA01]	Insulin (Human), Insulin Glargine	Losartan	0.521739	3.2945	0.000232578	L5
Female	Middle-Aged	[A10AE, A10BA]	[C10AA]	Insulins And Analogues For Injection, Long-Acting, Biguanides	Hmg Coa Reductase Inhibitors	0.315789	11.7207	0.000289017	L4
Female	Old	[A10BX02, A10AD05, A10BA02]	[C10AA05]	Insulin Aspart, Metformin, Repaglinide	Atorvastatin	0.666667	3.03812	0.000135099	L5
Female	Old	[A10BG03, A10AE04, A10BB01, A10BA02]	[C10AA05]	Insulin Glargine, Metformin, Glibenclamide, Pioglitazone	Atorvastatin	0.636364	2.90002	0.000141854	L5
Female	Old	[A10AB01, A10BA02]	[C07AB02]	Insulin (Human), Metformin	Metoprolol	0.277778	2.67323	0.00195893	L5
Male	Old	[A10AE, A10AB, A10BB, A10BA]	[B01AC]	Insulins And Analogues For Injection, Fast-Acting, Insulins And Analogues For Injection, Long-Acting, Biguanides, Sulfonylureas	Platelet Aggregation Inhibitors Excl. Heparin	0.6	2.90052	0.000174434	L4
Male	Old	[A10AD05, A10AE04]	[C10AA05]	Insulin Aspart, Insulin Glargine	Atorvastatin	0.539823	2.6708	0.000591137	L5
Male	Old	[A10BG03, A10AC01, A10BA02]	[B01AC06]	Insulin (Human), Metformin, Pioglitazone	Acetylsalicylic Acid	0.435897	2.13939	0.000164743	L5
Female	Old	[A10BX02, A10BB01]	[C01DA02]	Glibenclamide, Repaglinide	Glyceryl Trinitrate	0.188406	2.20261	0.000175628	L5
Male	Middle-Aged	[A10AD, A10BA]	[C09AA]	Insulins And Analogues For Injection, Intermediate- Or Long-Acting Combined With Fast-Acting, Biguanides	Ace Inhibitors, Plain	0.166667	30.1972	0.000180369	L4
Male	Middle-Aged	[A10A, A10B]	[C09C]	Insulins And Analogues, Blood Glucose Lowering Drugs, Excl. Insulins	Angiotensin Ii Receptor Blockers (Arbs), Plain	0.355372	15.8891	0.00155117	L3
Female	Old	[A10BF01, A10BB09, A10BA02]	[B01AC06]	Metformin, Gliclazide, Acarbose	Acetylsalicylic Acid	0.397959	2.80917	0.000526885	L5
Female	Old	[A10AB, A10BA]	[C03CA]	Insulins And Analogues For Injection, Fast-Acting, Biguanides	Sulfonamides, Plain	0.102041	3.72715	0.000979465	L4
Male	Old	[A10AC]	[C09CA]	Insulins And Analogues For Injection, Intermediate-Acting	Angiotensin Ii Receptor Blockers (Arbs), Plain	0.426424	2.42268	0.00907056	L4
Female	Old	[A10AD01, A10BA02]	[C03AA03]	Insulin (Human), Metformin	Hydrochlorothiazide	0.134752	2.87155	0.000128344	L5
Male	Old	[A10AB05, A10AD05]	[C09CA01]	Insulin Aspart, Insulin Aspart	Losartan	0.393939	2.48752	0.00025196	L5
Male	Old	[A10AD05, A10AE04, A10BA02]	[N03AX12]	Insulin Aspart, Insulin Glargine, Metformin	Gabapentin	0.215385	5.66984	0.000135671	L5
Female	Middle-Aged	[A10AC]	[B01AC]	Insulins And Analogues For Injection, Intermediate-Acting	Platelet Aggregation Inhibitors Excl. Heparin	0.126667	5.22437	0.000610148	L4
Female	Old	[A10BG03, A10AD05, A10BB01, A10BA02]	[C10AA05]	Insulin Aspart, Metformin, Glibenclamide, Pioglitazone	Atorvastatin	0.944444	4.304	0.000114834	L5
Male	Old	[A10BB09, A10BG03]	[B01AC06]	Gliclazide, Pioglitazone	Acetylsalicylic Acid	0.506173	2.4843	0.00158929	L5
Male	Old	[A10AB]	[C09AA]	Insulins And Analogues For Injection, Fast-Acting	Ace Inhibitors, Plain	0.112688	2.76801	0.00253898	L4
Female	Old	[A10BF, A10AE]	[B01AC]	Insulins And Analogues For Injection, Long-Acting, Alpha Glucosidase Inhibitors	Platelet Aggregation Inhibitors Excl. Heparin	0.329412	2.29552	0.000189138	L4
Female	Old	[A10BG03, A10AB01, A10AC01]	[C03CA01]	Insulin (Human), Insulin (Human), Pioglitazone	Furosemide	0.239437	8.74567	0.000114834	L5
Female	Old	[A10AD05, A10AB01, A10AC01, A10BA02]	[B01AC06]	Insulin (Human), Insulin (Human), Insulin Aspart, Metformin	Acetylsalicylic Acid	0.617021	4.35551	0.000195893	L5
Male	Old	[A10BF01, A10BB01]	[C10AA05]	Glibenclamide, Acarbose	Atorvastatin	0.541667	2.67992	0.00163774	L5
Female	Old	[A10AB05, A10AD05, A10AE04]	[C09CA01]	Insulin Aspart, Insulin Aspart, Insulin Glargine	Losartan	0.595745	3.31993	0.000189138	L5
Female	Old	[A10AB05, A10AC01]	[C09CA01]	Insulin Aspart, Insulin (Human)	Losartan	0.666667	3.71516	0.000148608	L5
Female	Old	[A10BF, A10BB]	[C09AA]	Sulfonylureas, Alpha Glucosidase Inhibitors	Ace Inhibitors, Plain	0.107425	2.97256	0.000459335	L4
Female	Old	[A10AB05, A10AC01, A10BA02]	[C09CA01]	Insulin Aspart, Insulin (Human), Metformin	Losartan	0.73913	4.11899	0.000114834	L5
Female	Old	[A10AE, A10AB, A10BA]	[N03AX]	Insulins And Analogues For Injection, Fast-Acting, Insulins And Analogues For Injection, Long-Acting, Biguanides	Other Antiepileptics	0.155612	2.71789	0.000412051	L4
Male	Old	[A10BD02]	[C10AA05]	Metformin And Sulfonylureas	Atorvastatin	0.490196	2.42527	0.000242269	L5
Male	Old	[A10BG, A10AC, A10AB]	[C10AA]	Insulins And Analogues For Injection, Fast-Acting, Insulins And Analogues For Injection, Intermediate-Acting, Thiazolidinediones	Hmg Coa Reductase Inhibitors	0.6	2.81021	0.000261651	L4
Female	Old	[A10BB09, A10AD05]	[B01AC06]	Insulin Aspart, Gliclazide	Acetylsalicylic Acid	0.4375	3.08828	0.000189138	L5
Female	Old	[A10BG03, A10AE04, A10BA02]	[C09CA01]	Insulin Glargine, Metformin, Pioglitazone	Losartan	0.510638	2.84566	0.000324237	L5
Female	Old	[A10AD]	[B01AC]	Insulins And Analogues For Injection, Intermediate- Or Long-Acting Combined With Fast-Acting	Platelet Aggregation Inhibitors Excl. Heparin	0.321949	2.24352	0.00611321	L4
Female	Old	[A10AB, A10BB, A10BA]	[C07AB]	Insulins And Analogues For Injection, Fast-Acting, Biguanides, Sulfonylureas	Beta Blocking Agents, Selective	0.288288	2.05381	0.000216158	L4
Female	Old	[A10AE, A10AB, A10BB]	[B01AC]	Insulins And Analogues For Injection, Fast-Acting, Insulins And Analogues For Injection, Long-Acting, Sulfonylureas	Platelet Aggregation Inhibitors Excl. Heparin	0.458333	3.19392	0.000148608	L4
Female	Old	[A10AC01]	[C03CA01]	Insulin (Human)	Furosemide	0.126147	4.60767	0.0028776	L5
Male	Old	[A10AB05, A10AE04]	[C03CA01]	Insulin Aspart, Insulin Glargine	Furosemide	0.132258	4.00113	0.000794643	L5
Male	Old	[A10BX02, A10AE04]	[C09CA01]	Insulin Glargine, Repaglinide	Losartan	0.443396	2.79981	0.000455466	L5
Female	Old	[A10AB05, A10BA02]	[C09CA01]	Insulin Aspart, Metformin	Losartan	0.459391	2.56007	0.00122264	L5
Female	Old	[A10BX02, A10BA02]	[C10AA05]	Metformin, Repaglinide	Atorvastatin	0.643819	2.934	0.00355309	L5
Male	Old	[A10BB09, A10AE04]	[C03CA01]	Insulin Glargine, Gliclazide	Furosemide	0.152381	4.60989	0.000155052	L5
Female	Old	[A10AB01, A10AC01]	[C07AB02]	Insulin (Human), Insulin (Human)	Metoprolol	0.212393	2.04399	0.00351932	L5
Male	Old	[A10AD, A10BB, A10BA]	[C08CA]	Insulins And Analogues For Injection, Intermediate- Or Long-Acting Combined With Fast-Acting, Biguanides, Sulfonylureas	Dihydropyridine Derivatives	0.126214	2.00927	0.00012598	L4
Female	Old	[A10AC]	[C01DA]	Insulins And Analogues For Injection, Intermediate-Acting	Organic Nitrates	0.241267	2.77523	0.00550527	L4
Female	Old	[A10A, A10B]	[C03A]	Insulins And Analogues, Blood Glucose Lowering Drugs, Excl. Insulins	Low-Ceiling Diuretics, Thiazides	0.162188	2.30358	0.00464739	L3
Male	Old	[A10AD, A10AC, A10BA]	[B01AC]	Insulins And Analogues For Injection, Intermediate-Acting, Insulins And Analogues For Injection, Intermediate- Or Long-Acting Combined With Fast-Acting, Biguanides	Platelet Aggregation Inhibitors Excl. Heparin	0.647059	3.12802	0.000213197	L4
Female	Middle-Aged	[A10AB05]	[H03AA01]	Insulin Aspart	Levothyroxine Sodium	0.133858	2.59468	0.000272961	L5
Female	Old	[A10AC, A10BA]	[C01DA]	Insulins And Analogues For Injection, Intermediate-Acting, Biguanides	Organic Nitrates	0.252715	2.90691	0.00235747	L4
Male	Old	[A10AB05, A10AE04, A10AC01]	[C09CA01]	Insulin Aspart, Insulin (Human), Insulin Glargine	Losartan	0.55	3.47296	0.000106598	L5
Male	Old	[A10AE]	[C09CA]	Insulins And Analogues For Injection, Long-Acting	Angiotensin Ii Receptor Blockers (Arbs), Plain	0.391658	2.22516	0.00700642	L4
Male	Old	[A10AC01, A10BB01, A10BA02]	[B01AC06]	Insulin (Human), Metformin, Glibenclamide	Acetylsalicylic Acid	0.532468	2.61336	0.000397321	L5
Male	Old	[A10BX, A10BG]	[C09CA]	Thiazolidinediones, Other Blood Glucose Lowering Drugs, Excl. Insulins	Angiotensin Ii Receptor Blockers (Arbs), Plain	0.455285	2.58665	0.000542683	L4
Male	Middle-Aged	[A10AE04, A10BA02]	[A02BA02]	Insulin Glargine, Metformin	Ranitidine	0.133333	2.863	0.000216442	L5
Female	Old	[A10BX, A10BG, A10BA]	[C08CA]	Biguanides, Thiazolidinediones, Other Blood Glucose Lowering Drugs, Excl. Insulins	Dihydropyridine Derivatives	0.185567	2.3265	0.000121589	L4
Male	Old	[A10BF, A10AD, A10BA]	[C09CA]	Insulins And Analogues For Injection, Intermediate- Or Long-Acting Combined With Fast-Acting, Biguanides, Alpha Glucosidase Inhibitors	Angiotensin Ii Receptor Blockers (Arbs), Plain	0.608696	3.45823	0.000135671	L4
Male	Old	[A10BB09, A10BG03, A10BB01]	[C07AB02]	Glibenclamide, Gliclazide, Pioglitazone	Metoprolol	0.375	4.07419	0.000145362	L5
Female	Middle-Aged	[A10BA02]	[B03BB01]	Metformin	Folic Acid	0.111823	2.07334	0.00504175	L5
Female	Old	[A10AB, A10BB]	[H03AA]	Insulins And Analogues For Injection, Fast-Acting, Sulfonylureas	Thyroid Hormones	0.122807	2.02274	0.000141854	L4
Male	Middle-Aged	[A10BG03]	[B01AC06]	Pioglitazone	Acetylsalicylic Acid	0.162162	6.90522	0.000432885	L5
Female	Old	[A10BB09, A10BB01]	[C03AA03]	Glibenclamide, Gliclazide	Hydrochlorothiazide	0.176245	3.75577	0.000310727	L5
Male	Middle-Aged	[A10BX02]	[A02BA02]	Repaglinide	Ranitidine	0.1	2.14725	0.000108221	L5
Male	Middle-Aged	[A10BX]	[C10AA]	Other Blood Glucose Lowering Drugs, Excl. Insulins	Hmg Coa Reductase Inhibitors	0.266667	7.47449	0.00028859	L4
Female	Old	[A10AC01, A10BA02]	[C07AB02]	Insulin (Human), Metformin	Metoprolol	0.268646	2.58534	0.00250608	L5
Female	Old	[A10BB09, A10BB01, A10BA02]	[C08CA01]	Metformin, Glibenclamide, Gliclazide	Amlodipine	0.227848	2.8751	0.000364766	L5
Female	Old	[A10AB05, A10BA02]	[B01AC06]	Insulin Aspart, Metformin	Acetylsalicylic Acid	0.401015	2.83074	0.00106728	L5
Female	Old	[A10AE, A10AB, A10BB]	[C09CA]	Insulins And Analogues For Injection, Fast-Acting, Insulins And Analogues For Injection, Long-Acting, Sulfonylureas	Angiotensin Ii Receptor Blockers (Arbs), Plain	0.5625	2.84304	0.000182383	L4
Male	Old	[A10AB05, A10BB01]	[C10AA05]	Insulin Aspart, Glibenclamide	Atorvastatin	0.645161	3.19197	0.000193815	L5
Female	Old	[A10BG, A10AE]	[A11DA]	Insulins And Analogues For Injection, Long-Acting, Thiazolidinediones	Vitamin B1, Plain	0.148438	4.01144	0.000128344	L4
Female	Middle-Aged	[A10A]	[C09C]	Insulins And Analogues	Angiotensin Ii Receptor Blockers (Arbs), Plain	0.137715	7.76893	0.00141297	L3
Female	Old	[A10AB, A10BB]	[N03AX]	Insulins And Analogues For Injection, Fast-Acting, Sulfonylureas	Other Antiepileptics	0.146199	2.55348	0.000168873	L4
Male	Old	[A10BX02]	[C10AA05]	Repaglinide	Atorvastatin	0.528722	2.61588	0.00437054	L5
Female	Old	[A10BB09, A10BG03, A10BB01]	[C10AA05]	Glibenclamide, Gliclazide, Pioglitazone	Atorvastatin	0.783133	3.56888	0.000439071	L5
Female	Old	[A10AB05, A10AC01]	[B01AC06]	Insulin Aspart, Insulin (Human)	Acetylsalicylic Acid	0.484848	3.42251	0.000108079	L5
Female	Old	[A10BF01, A10BB01, A10BA02]	[N03AX12]	Metformin, Glibenclamide, Acarbose	Gabapentin	0.110145	2.12261	0.000256687	L5
Female	Old	[A10BX, A10AE]	[C10AA]	Insulins And Analogues For Injection, Long-Acting, Other Blood Glucose Lowering Drugs, Excl. Insulins	Hmg Coa Reductase Inhibitors	0.642424	2.77604	0.000716023	L4
Male	Old	[A10BX, A10BB]	[N03AX]	Sulfonylureas, Other Blood Glucose Lowering Drugs, Excl. Insulins	Other Antiepileptics	0.125	2.93824	0.000174434	L4
Male	Middle-Aged	[A10AB05, A10BA02]	[B01AC06]	Insulin Aspart, Metformin	Acetylsalicylic Acid	0.272727	11.6133	0.000216442	L5
Female	Old	[A10BB09, A10AB01, A10AC01]	[C09CA01]	Insulin (Human), Insulin (Human), Gliclazide	Losartan	0.68	3.78947	0.000114834	L5
Male	Middle-Aged	[A10AB05, A10AE04]	[C09CA01]	Insulin Aspart, Insulin Glargine	Losartan	0.1375	7.11126	0.000396811	L5
Male	Old	[A10AB01]	[C08CA01]	Insulin (Human)	Amlodipine	0.145846	2.33986	0.00236455	L5
Male	Old	[A10BF01]	[B01AC06]	Acarbose	Acetylsalicylic Acid	0.472776	2.32039	0.00344991	L5
Male	Old	[A10AC, A10AB, A10BB]	[A02BA]	Insulins And Analogues For Injection, Fast-Acting, Insulins And Analogues For Injection, Intermediate-Acting, Sulfonylureas	H2-Receptor Antagonists	0.195652	2.47542	0.000174434	L4
Female	Old	[A10AB01, A10AC01, A10BA02]	[C09CA01]	Insulin (Human), Insulin (Human), Metformin	Losartan	0.572407	3.18988	0.00395163	L5
Female	Old	[A10BG, A10BA]	[C03AA]	Biguanides, Thiazolidinediones	Thiazides, Plain	0.125309	2.67032	0.00137125	L4
Male	Old	[A10BG, A10AC, A10AB, A10BA]	[C09CA]	Insulins And Analogues For Injection, Fast-Acting, Insulins And Analogues For Injection, Intermediate-Acting, Biguanides, Thiazolidinediones	Angiotensin Ii Receptor Blockers (Arbs), Plain	0.62963	3.57717	0.000164743	L4
Female	Old	[A10AE, A10AD]	[C01DA]	Insulins And Analogues For Injection, Intermediate- Or Long-Acting Combined With Fast-Acting, Insulins And Analogues For Injection, Long-Acting	Organic Nitrates	0.241379	2.77652	0.000236423	L4
Male	Old	[A10AB05, A10AE04, A10BA02]	[B01AC06]	Insulin Aspart, Insulin Glargine, Metformin	Acetylsalicylic Acid	0.504717	2.47716	0.00103691	L5
Male	Old	[A10BF, A10BG, A10BA]	[C10AA]	Biguanides, Alpha Glucosidase Inhibitors, Thiazolidinediones	Hmg Coa Reductase Inhibitors	0.571429	2.67639	0.000542683	L4
Female	Old	[A10BF01, A10BX02]	[C07AB02]	Acarbose, Repaglinide	Metoprolol	0.22	2.11719	0.000148608	L5
Male	Old	[A10BB09, A10BB01]	[N05BA12]	Glibenclamide, Gliclazide	Alprazolam	0.10625	3.80961	0.000164743	L5
Male	Old	[A10AE, A10AD]	[C07AG]	Insulins And Analogues For Injection, Intermediate- Or Long-Acting Combined With Fast-Acting, Insulins And Analogues For Injection, Long-Acting	Alpha And Beta Blocking Agents	0.111111	4.68369	0.00012598	L4
Male	Old	[A10AB, A10BB, A10BA]	[C07AB]	Insulins And Analogues For Injection, Fast-Acting, Biguanides, Sulfonylureas	Beta Blocking Agents, Selective	0.329787	2.82064	0.000300414	L4
Male	Old	[A10BX, A10AD]	[C10AA]	Insulins And Analogues For Injection, Intermediate- Or Long-Acting Combined With Fast-Acting, Other Blood Glucose Lowering Drugs, Excl. Insulins	Hmg Coa Reductase Inhibitors	0.59375	2.78094	0.000184125	L4
Female	Old	[A10BG, A10AE, A10BB]	[C03AA]	Insulins And Analogues For Injection, Long-Acting, Sulfonylureas, Thiazolidinediones	Thiazides, Plain	0.230769	4.91767	0.000101324	L4
Female	Old	[A10BX, A10AD]	[C09CA]	Insulins And Analogues For Injection, Intermediate- Or Long-Acting Combined With Fast-Acting, Other Blood Glucose Lowering Drugs, Excl. Insulins	Angiotensin Ii Receptor Blockers (Arbs), Plain	0.648148	3.27593	0.000236423	L4
Female	Old	[A10AB01, A10AE04]	[C10AA05]	Insulin (Human), Insulin Glargine	Atorvastatin	0.648148	2.95373	0.000236423	L5
Male	Old	[A10AD, A10BB]	[N05BA]	Insulins And Analogues For Injection, Intermediate- Or Long-Acting Combined With Fast-Acting, Sulfonylureas	Benzodiazepine Derivatives	0.118056	2.2198	0.000164743	L4
Male	Old	[A10BF01, A10BG03, A10BB01, A10BA02]	[B01AC06]	Metformin, Glibenclamide, Acarbose, Pioglitazone	Acetylsalicylic Acid	0.56	2.74849	0.000271341	L5
Male	Middle-Aged	[A10AE, A10BB]	[N02BE]	Insulins And Analogues For Injection, Long-Acting, Sulfonylureas	Anilides	0.214286	2.18631	0.000108221	L4
Female	Old	[A10AD05, A10AB01, A10AC01]	[C07AB02]	Insulin (Human), Insulin (Human), Insulin Aspart	Metoprolol	0.298507	2.87272	0.000135099	L5
Female	Old	[A10BX02, A10BG03, A10BA02]	[C07AB02]	Metformin, Pioglitazone, Repaglinide	Metoprolol	0.257732	2.48031	0.000168873	L5
Male	Old	[A10BX, A10AE, A10BB]	[C10AA]	Insulins And Analogues For Injection, Long-Acting, Sulfonylureas, Other Blood Glucose Lowering Drugs, Excl. Insulins	Hmg Coa Reductase Inhibitors	0.75	3.51277	0.000116289	L4
Female	Old	[A10BB09, A10BB01, A10BA02]	[N03AX12]	Metformin, Glibenclamide, Gliclazide	Gabapentin	0.139241	2.68331	0.000222913	L5
Male	Old	[A10BF, A10BG, A10BB, A10BA]	[C09CA]	Biguanides, Sulfonylureas, Alpha Glucosidase Inhibitors, Thiazolidinediones	Angiotensin Ii Receptor Blockers (Arbs), Plain	0.558442	3.17272	0.000416703	L4
Female	Old	[A10AB05, A10BB01]	[C10AA05]	Insulin Aspart, Glibenclamide	Atorvastatin	0.758621	3.45717	0.000148608	L5
Male	Old	[A10AC, A10BB, A10BA]	[C07AB]	Insulins And Analogues For Injection, Intermediate-Acting, Biguanides, Sulfonylureas	Beta Blocking Agents, Selective	0.303371	2.59471	0.000261651	L4
Male	Young	[A10BB01]	[C09CA01]	Glibenclamide	Losartan	0.342857	133.9	0.000178643	L5
Female	Old	[A10AC01]	[C01DA02]	Insulin (Human)	Glyceryl Trinitrate	0.237193	2.77296	0.0054107	L5
Female	Old	[A10BB09, A10BB01]	[A11DA01]	Glibenclamide, Gliclazide	Thiamine (Vit B1)	0.141762	3.83105	0.000249932	L5
Female	Old	[A10BF01, A10BX02]	[B01AC06]	Acarbose, Repaglinide	Acetylsalicylic Acid	0.31	2.18827	0.000209403	L5
Female	Old	[A10BX02, A10BA02]	[H03AA01]	Metformin, Repaglinide	Levothyroxine Sodium	0.124847	2.05679	0.000689003	L5
Female	Old	[A10BX, A10BG, A10BA]	[C07AB]	Biguanides, Thiazolidinediones, Other Blood Glucose Lowering Drugs, Excl. Insulins	Beta Blocking Agents, Selective	0.28866	2.05646	0.000189138	L4
Female	Old	[A10AC, A10BB]	[C09AA]	Insulins And Analogues For Injection, Intermediate-Acting, Sulfonylureas	Ace Inhibitors, Plain	0.18552	5.13354	0.000276952	L4
Female	Old	[A10AE04, A10AC01]	[B01AC06]	Insulin (Human), Insulin Glargine	Acetylsalicylic Acid	0.442623	3.12445	0.000182383	L5
Female	Old	[A10BG, A10AD]	[C09CA]	Insulins And Analogues For Injection, Intermediate- Or Long-Acting Combined With Fast-Acting, Thiazolidinediones	Angiotensin Ii Receptor Blockers (Arbs), Plain	0.64486	3.25931	0.00046609	L4
Female	Old	[A10AD05, A10AE04]	[C01DA02]	Insulin Aspart, Insulin Glargine	Glyceryl Trinitrate	0.229167	2.67913	0.000222913	L5
Female	Old	[A10BF, A10AE, A10BB, A10BA]	[C09CA]	Insulins And Analogues For Injection, Long-Acting, Biguanides, Sulfonylureas, Alpha Glucosidase Inhibitors	Angiotensin Ii Receptor Blockers (Arbs), Plain	0.73913	3.73578	0.000114834	L4
Male	Old	[A10AD05, A10BA02]	[A11DA01]	Insulin Aspart, Metformin	Thiamine (Vit B1)	0.111908	4.16141	0.00075588	L5
Female	Old	[A10AD, A10BB]	[N03AX]	Insulins And Analogues For Injection, Intermediate- Or Long-Acting Combined With Fast-Acting, Sulfonylureas	Other Antiepileptics	0.171548	2.99622	0.000276952	L4
Male	Old	[A10AB01, A10AC01]	[B01AC06]	Insulin (Human), Insulin (Human)	Acetylsalicylic Acid	0.432382	2.12214	0.00675447	L5
Male	Young	[A10BB, A10BA]	[C09CA]	Biguanides, Sulfonylureas	Angiotensin Ii Receptor Blockers (Arbs), Plain	0.37931	119.622	0.000163756	L4
Female	Old	[A10BG03, A10AE04, A10BA02]	[C01DA02]	Insulin Glargine, Metformin, Pioglitazone	Glyceryl Trinitrate	0.202128	2.36302	0.000128344	L5
Female	Old	[A10BX, A10AE, A10BB, A10BA]	[C10AA]	Insulins And Analogues For Injection, Long-Acting, Biguanides, Sulfonylureas, Other Blood Glucose Lowering Drugs, Excl. Insulins	Hmg Coa Reductase Inhibitors	0.833333	3.601	0.000101324	L4
Female	Middle-Aged	[A10BF01, A10BA02]	[C10AA05]	Metformin, Acarbose	Atorvastatin	0.354839	13.9516	0.000176622	L5
Male	Middle-Aged	[A10BG03, A10BB01, A10BA02]	[P01AB01]	Metformin, Glibenclamide, Pioglitazone	Metronidazole	0.176471	4.07322	0.000108221	L5
Female	Old	[A10BX, A10BB, A10BA]	[B01AC]	Biguanides, Sulfonylureas, Other Blood Glucose Lowering Drugs, Excl. Insulins	Platelet Aggregation Inhibitors Excl. Heparin	0.409449	2.85327	0.000351256	L4
Female	Old	[A10BG03, A10AB01, A10AC01, A10BA02]	[C09CA01]	Insulin (Human), Insulin (Human), Metformin, Pioglitazone	Losartan	0.631579	3.51963	0.000162118	L5
Male	Old	[A10AB05, A10AE04, A10AC01]	[B01AC06]	Insulin (Human), Insulin Glargine, Insulin Aspart	Acetylsalicylic Acid	0.6	2.94481	0.000116289	L5
Female	Old	[A10BF, A10BG, A10BA]	[B01AC]	Biguanides, Alpha Glucosidase Inhibitors, Thiazolidinediones	Platelet Aggregation Inhibitors Excl. Heparin	0.421429	2.93675	0.000398541	L4
Female	Old	[A10AB05, A10AE04]	[C10AA05]	Insulin Aspart, Insulin Glargine	Atorvastatin	0.497013	2.26498	0.00281005	L5
Male	Old	[A10BG03, A10AD05, A10BA02]	[B01AC06]	Insulin Aspart, Metformin, Pioglitazone	Acetylsalicylic Acid	0.605263	2.97064	0.000222888	L5
Male	Old	[A10AB01, A10AE04, A10BA02]	[C10AA05]	Insulin (Human), Insulin Glargine, Metformin	Atorvastatin	0.647059	3.20135	0.000106598	L5
Male	Middle-Aged	[A10AD, A10BA]	[C10AA]	Insulins And Analogues For Injection, Intermediate- Or Long-Acting Combined With Fast-Acting, Biguanides	Hmg Coa Reductase Inhibitors	0.3	8.4088	0.000324664	L4
Female	Old	[A10AB01, A10AC01, A10BB01]	[C07AB02]	Insulin (Human), Insulin (Human), Glibenclamide	Metoprolol	0.22549	2.17003	0.000155363	L5
Male	Old	[A10AD05, A10BA02]	[C10AA05]	Insulin Aspart, Metformin	Atorvastatin	0.571019	2.82514	0.00385693	L5
Female	Old	[A10BB09, A10AD05]	[C09CA01]	Gliclazide, Insulin Aspart	Losartan	0.484375	2.6993	0.000209403	L5
Female	Old	[A10BG03, A10AB01, A10BA02]	[C09CA01]	Insulin (Human), Metformin, Pioglitazone	Losartan	0.625	3.48297	0.000168873	L5
Male	Old	[A10AC, A10AB, A10BB]	[C07AB]	Insulins And Analogues For Injection, Fast-Acting, Insulins And Analogues For Injection, Intermediate-Acting, Sulfonylureas	Beta Blocking Agents, Selective	0.282609	2.41713	0.00025196	L4
Male	Old	[A10BF01, A10AB01]	[C09CA01]	Insulin (Human), Acarbose	Losartan	0.478261	3.01996	0.000106598	L5
Female	Middle-Aged	[A10AB01, A10AC01, A10BA02]	[C07AB02]	Insulin (Human), Metformin, Insulin (Human)	Metoprolol	0.134328	10.4054	0.000144509	L5
Female	Old	[A10BB09, A10AE04, A10BA02]	[C09CA01]	Insulin Glargine, Metformin, Gliclazide	Losartan	0.534483	2.97854	0.000418806	L5
Male	Old	[A10AC01, A10BB01]	[C07AB02]	Insulin (Human), Glibenclamide	Metoprolol	0.201681	2.19116	0.000232578	L5
Female	Old	[A10AB01, A10BA02]	[C08CA01]	Insulin (Human), Metformin	Amlodipine	0.192529	2.42942	0.00135774	L5
Female	Old	[A10BG, A10AC, A10BA]	[C03AA]	Insulins And Analogues For Injection, Intermediate-Acting, Biguanides, Thiazolidinediones	Thiazides, Plain	0.344828	7.34825	0.000135099	L4
Male	Old	[A10BX02, A10BB01, A10BA02]	[C07AB02]	Metformin, Glibenclamide, Repaglinide	Metoprolol	0.19403	2.10804	0.00012598	L5
Male	Old	[A10AE04]	[C10AA05]	Insulin Glargine	Atorvastatin	0.426869	2.11195	0.00763632	L5
Male	Old	[A10BG03, A10AB01, A10BA02]	[C10AA05]	Insulin (Human), Metformin, Pioglitazone	Atorvastatin	0.592593	2.93188	0.000155052	L5
Male	Old	[A10BX, A10BG, A10BB]	[C10AA]	Sulfonylureas, Thiazolidinediones, Other Blood Glucose Lowering Drugs, Excl. Insulins	Hmg Coa Reductase Inhibitors	0.71875	3.3664	0.000222888	L4
Female	Middle-Aged	[A10AB01, A10AC01, A10BA02]	[C09CA01]	Insulin (Human), Insulin (Human), Metformin	Losartan	0.238806	15.5411	0.000256904	L5
Male	Old	[A10BF01, A10BB09]	[A11DA01]	Gliclazide, Acarbose	Thiamine (Vit B1)	0.137255	5.10395	0.000203506	L5
Female	Old	[A10BF01, A10BG03, A10BB01]	[C09CA01]	Glibenclamide, Acarbose, Pioglitazone	Losartan	0.509091	2.83703	0.000378276	L5
Male	Old	[A10AD, A10AC, A10AB, A10BA]	[C09CA]	Insulins And Analogues For Injection, Fast-Acting, Insulins And Analogues For Injection, Intermediate-Acting, Insulins And Analogues For Injection, Intermediate- Or Long-Acting Combined With Fast-Acting, Biguanides	Angiotensin Ii Receptor Blockers (Arbs), Plain	0.68	3.86334	0.000164743	L4
Female	Old	[A10AD05, A10AE04, A10BA02]	[C10AA05]	Insulin Aspart, Insulin Glargine, Metformin	Atorvastatin	0.76087	3.46742	0.000472845	L5
Female	Middle-Aged	[A10BG, A10BA]	[C09CA]	Biguanides, Thiazolidinediones	Angiotensin Ii Receptor Blockers (Arbs), Plain	0.236111	13.3197	0.000272961	L4
Female	Old	[A10AE]	[C10AA]	Insulins And Analogues For Injection, Long-Acting	Hmg Coa Reductase Inhibitors	0.48579	2.0992	0.00865982	L4
Male	Old	[A10BG, A10AD]	[A11DA]	Insulins And Analogues For Injection, Intermediate- Or Long-Acting Combined With Fast-Acting, Thiazolidinediones	Vitamin B1, Plain	0.142857	5.31228	0.000106598	L4
Male	Old	[A10BF01, A10AB01]	[B01AC06]	Insulin (Human), Acarbose	Acetylsalicylic Acid	0.521739	2.5607	0.000116289	L5
Male	Old	[A10BF01, A10BB09, A10BA02]	[C09CA01]	Metformin, Gliclazide, Acarbose	Losartan	0.601562	3.79855	0.000746189	L5
Female	Old	[A10AD05, A10AB01, A10BA02]	[B01AC06]	Insulin (Human), Insulin Aspart, Metformin	Acetylsalicylic Acid	0.617021	4.35551	0.000195893	L5
Female	Old	[A10BX, A10BG, A10BB]	[B01AC]	Sulfonylureas, Thiazolidinediones, Other Blood Glucose Lowering Drugs, Excl. Insulins	Platelet Aggregation Inhibitors Excl. Heparin	0.428571	2.98652	0.000141854	L4
Female	Old	[A10AE, A10AD, A10BA]	[C10AA]	Insulins And Analogues For Injection, Intermediate- Or Long-Acting Combined With Fast-Acting, Insulins And Analogues For Injection, Long-Acting, Biguanides	Hmg Coa Reductase Inhibitors	0.76087	3.28787	0.000472845	L4
Female	Old	[A10BF01, A10BB09, A10BG03, A10BA02]	[A11CC05]	Metformin, Gliclazide, Acarbose, Pioglitazone	Colecalciferol	0.288462	2.08607	0.000101324	L5
Female	Old	[A10BB09, A10AE04, A10BA02]	[C07AB02]	Insulin Glargine, Metformin, Gliclazide	Metoprolol	0.215517	2.07405	0.000168873	L5
Female	Old	[A10BG, A10AD]	[C03CA]	Insulins And Analogues For Injection, Intermediate- Or Long-Acting Combined With Fast-Acting, Thiazolidinediones	Sulfonamides, Plain	0.168224	6.14457	0.000121589	L4
Female	Old	[A10AB]	[C03CA]	Insulins And Analogues For Injection, Fast-Acting	Sulfonamides, Plain	0.126914	4.63567	0.00291138	L4
Male	Old	[A10AB, A10BB, A10BA]	[C01DA]	Insulins And Analogues For Injection, Fast-Acting, Biguanides, Sulfonylureas	Organic Nitrates	0.202128	2.09605	0.000184125	L4
Female	Old	[A10BB09, A10BG03, A10BB01]	[C07AB02]	Glibenclamide, Gliclazide, Pioglitazone	Metoprolol	0.277108	2.66678	0.000155363	L5
Male	Middle-Aged	[A10BA02]	[C09CA01]	Metformin	Losartan	0.15873	8.20925	0.00468959	L5
Male	Middle-Aged	[A10BG]	[B01AC]	Thiazolidinediones	Platelet Aggregation Inhibitors Excl. Heparin	0.162162	6.75985	0.000432885	L4
Female	Old	[A10BF01, A10BG03, A10BB01, A10BA02]	[C08CA01]	Metformin, Glibenclamide, Acarbose, Pioglitazone	Amlodipine	0.174419	2.2009	0.000101324	L5
Female	Old	[A10BG03]	[C03AA03]	Pioglitazone	Hydrochlorothiazide	0.115872	2.46923	0.00179006	L5
Female	Old	[A10AB]	[C09CA]	Insulins And Analogues For Injection, Fast-Acting	Angiotensin Ii Receptor Blockers (Arbs), Plain	0.481743	2.43487	0.0110511	L4
Male	Old	[A10AB01, A10AD05, A10AC01, A10BA02]	[B01AC06]	Insulin (Human), Insulin (Human), Insulin Aspart, Metformin	Acetylsalicylic Acid	0.625	3.06751	0.000145362	L5
Male	Middle-Aged	[A10AC, A10BA]	[B01AC]	Insulins And Analogues For Injection, Intermediate-Acting, Biguanides	Platelet Aggregation Inhibitors Excl. Heparin	0.194444	8.10556	0.000252516	L4
Female	Middle-Aged	[A10AE, A10BA]	[A11DA]	Insulins And Analogues For Injection, Long-Acting, Biguanides	Vitamin B1, Plain	0.192982	12.5721	0.000176622	L4
Female	Old	[A10BB09, A10BB01]	[N05BA12]	Glibenclamide, Gliclazide	Alprazolam	0.10728	2.63072	0.000189138	L5
Female	Old	[A10BF01, A10BB09]	[A11DA01]	Gliclazide, Acarbose	Thiamine (Vit B1)	0.144144	3.89542	0.000216158	L5
Male	Old	[A10AD, A10AC]	[B01AC]	Insulins And Analogues For Injection, Intermediate-Acting, Insulins And Analogues For Injection, Intermediate- Or Long-Acting Combined With Fast-Acting	Platelet Aggregation Inhibitors Excl. Heparin	0.646154	3.12364	0.000407012	L4
Female	Old	[A10BB09, A10BB01]	[C09CA01]	Glibenclamide, Gliclazide	Losartan	0.586207	3.26678	0.0010335	L5
Male	Middle-Aged	[A10BB01, A10BA02]	[C10AB04]	Metformin, Glibenclamide	Gemfibrozil	0.104294	12.9069	0.000613253	L5
Female	Old	[A10BG03, A10BB01]	[C03AA03]	Glibenclamide, Pioglitazone	Hydrochlorothiazide	0.123303	2.62758	0.000736287	L5
Male	Middle-Aged	[A10BG03, A10AE04]	[C10AA05]	Insulin Glargine, Pioglitazone	Atorvastatin	0.6	17.6006	0.000108221	L5
Male	Middle-Aged	[A10BF, A10BA]	[C09CA]	Biguanides, Alpha Glucosidase Inhibitors	Angiotensin Ii Receptor Blockers (Arbs), Plain	0.318182	14.2263	0.000252516	L4
Female	Old	[A10BB09, A10BB01, A10BA02]	[C03CA01]	Metformin, Glibenclamide, Gliclazide	Furosemide	0.109705	4.00708	0.000175628	L5
Male	Old	[A10AB, A10BA]	[C10AA]	Insulins And Analogues For Injection, Fast-Acting, Biguanides	Hmg Coa Reductase Inhibitors	0.620828	2.90776	0.00450621	L4
Female	Old	[A10AD05, A10AC01]	[B01AC06]	Insulin (Human), Insulin Aspart	Acetylsalicylic Acid	0.462366	3.26381	0.000290462	L5
Female	Middle-Aged	[A10AB01, A10BA02]	[C10AA05]	Insulin (Human), Metformin	Atorvastatin	0.426471	16.768	0.000465639	L5
Female	Old	[A10AD, A10BB]	[C09CA]	Insulins And Analogues For Injection, Intermediate- Or Long-Acting Combined With Fast-Acting, Sulfonylureas	Angiotensin Ii Receptor Blockers (Arbs), Plain	0.548117	2.77034	0.000884896	L4
Male	Old	[A10AB01, A10AC01, A10BA02]	[C07AB02]	Insulin (Human), Insulin (Human), Metformin	Metoprolol	0.2	2.1729	0.000998149	L5
Male	Middle-Aged	[A10AE, A10AB]	[C10AA]	Insulins And Analogues For Injection, Fast-Acting, Insulins And Analogues For Injection, Long-Acting	Hmg Coa Reductase Inhibitors	0.275	7.70806	0.000793622	L4
Male	Old	[A10BF01, A10AB01, A10AC01]	[C09CA01]	Insulin (Human), Insulin (Human), Acarbose	Losartan	0.478261	3.01996	0.000106598	L5
Female	Old	[A10BB09, A10AC01]	[B01AC06]	Insulin (Human), Gliclazide	Acetylsalicylic Acid	0.42	2.96475	0.000141854	L5
Male	Old	[A10AE, A10AD, A10BB, A10BA]	[C10AA]	Insulins And Analogues For Injection, Intermediate- Or Long-Acting Combined With Fast-Acting, Insulins And Analogues For Injection, Long-Acting, Biguanides, Sulfonylureas	Hmg Coa Reductase Inhibitors	0.866667	4.0592	0.00012598	L4
Male	Old	[A10AB01, A10AC01, A10BB01, A10BA02]	[B01AC06]	Insulin (Human), Insulin (Human), Metformin, Glibenclamide	Acetylsalicylic Acid	0.537037	2.63579	0.000281032	L5
Male	Middle-Aged	[A10AB01, A10AC01, A10BA02]	[B01AC06]	Insulin (Human), Insulin (Human), Metformin	Acetylsalicylic Acid	0.153846	6.5511	0.000144295	L5
Female	Old	[A10BF, A10BG, A10BA]	[A11DA]	Biguanides, Alpha Glucosidase Inhibitors, Thiazolidinediones	Vitamin B1, Plain	0.142857	3.86064	0.000135099	L4
Male	Old	[A10A]	[C03C]	Insulins And Analogues	High-Ceiling Diuretics	0.116491	3.52415	0.00655096	L3
Female	Old	[A10BF, A10BB]	[C09CA]	Sulfonylureas, Alpha Glucosidase Inhibitors	Angiotensin Ii Receptor Blockers (Arbs), Plain	0.554502	2.80261	0.00237098	L4
Female	Old	[A10BG03, A10AB01, A10AC01]	[C01DA02]	Insulin (Human), Insulin (Human), Pioglitazone	Glyceryl Trinitrate	0.28169	3.29317	0.000135099	L5
Male	Old	[A10AD, A10BB]	[N03AG]	Insulins And Analogues For Injection, Intermediate- Or Long-Acting Combined With Fast-Acting, Sulfonylureas	Fatty Acid Derivatives	0.118056	2.25014	0.000164743	L4
Female	Old	[A10BG, A10AE, A10BB, A10BA]	[C10AA]	Insulins And Analogues For Injection, Long-Acting, Biguanides, Sulfonylureas, Thiazolidinediones	Hmg Coa Reductase Inhibitors	0.730769	3.1578	0.000256687	L4
Male	Old	[A10BB09, A10AE04]	[B01AC06]	Insulin Glargine, Gliclazide	Acetylsalicylic Acid	0.504762	2.47738	0.000513611	L5
Female	Middle-Aged	[A10AB]	[H03AA]	Insulins And Analogues For Injection, Fast-Acting	Thyroid Hormones	0.111111	2.15107	0.000642261	L4
Male	Old	[A10AD, A10BA]	[C10AA]	Insulins And Analogues For Injection, Intermediate- Or Long-Acting Combined With Fast-Acting, Biguanides	Hmg Coa Reductase Inhibitors	0.590789	2.76707	0.00435115	L4
Female	Old	[A10AB01, A10BA02]	[B01AC06]	Insulin (Human), Metformin	Acetylsalicylic Acid	0.502874	3.54975	0.00354634	L5
Female	Old	[A10AB01, A10AC01]	[C03CA01]	Insulin (Human), Insulin (Human)	Furosemide	0.138198	5.04783	0.00228992	L5
Female	Middle-Aged	[A10AD, A10BA]	[C07AB]	Insulins And Analogues For Injection, Intermediate- Or Long-Acting Combined With Fast-Acting, Biguanides	Beta Blocking Agents, Selective	0.149254	9.54366	0.000160565	L4
Male	Old	[A10BG, A10AE, A10BA]	[C10AA]	Insulins And Analogues For Injection, Long-Acting, Biguanides, Thiazolidinediones	Hmg Coa Reductase Inhibitors	0.613636	2.87408	0.000261651	L4
Female	Old	[A10BX, A10AE]	[H03AA]	Insulins And Analogues For Injection, Long-Acting, Other Blood Glucose Lowering Drugs, Excl. Insulins	Thyroid Hormones	0.133333	2.19611	0.000148608	L4
Female	Old	[A10BX02, A10AE04]	[C08CA01]	Insulin Glargine, Repaglinide	Amlodipine	0.193939	2.44722	0.000216158	L5
Female	Old	[A10AC01, A10BA02]	[C09CA01]	Insulin (Human), Metformin	Losartan	0.556843	3.10314	0.00519454	L5
Female	Old	[A10AD05, A10BA02]	[C10AA05]	Insulin Aspart, Metformin	Atorvastatin	0.649958	2.96197	0.00516752	L5
Female	Young	[A10BA02]	[C03DA01]	Metformin	Spironolactone	0.161189	22.7411	0.00134947	L5
Female	Old	[A10BF01, A10BB01, A10BA02]	[C03AA03]	Metformin, Glibenclamide, Acarbose	Hydrochlorothiazide	0.101449	2.16188	0.000236423	L5
Male	Middle-Aged	[A10BG03, A10BB01]	[A02BC01]	Glibenclamide, Pioglitazone	Omeprazole	0.142857	3.73598	0.000108221	L5
Female	Old	[A10BD]	[C09CA]	Combinations Of Oral Blood Glucose Lowering Drugs	Angiotensin Ii Receptor Blockers (Arbs), Plain	0.428571	2.16612	0.000263442	L4
Female	Old	[A10BG, A10BB, A10BA]	[C10AA]	Biguanides, Sulfonylureas, Thiazolidinediones	Hmg Coa Reductase Inhibitors	0.656575	2.83719	0.00468792	L4
Female	Old	[A10AD05, A10BB01, A10BA02]	[N03AX12]	Insulin Aspart, Metformin, Glibenclamide	Gabapentin	0.243902	4.70025	0.000202648	L5
Female	Old	[A10AE04, A10BB01]	[C09CA01]	Insulin Glargine, Glibenclamide	Losartan	0.464164	2.58667	0.000918671	L5
Female	Old	[A10BX02, A10AE04]	[C10AA05]	Insulin Glargine, Repaglinide	Atorvastatin	0.587879	2.67907	0.000655228	L5
Female	Old	[A10AE, A10AD, A10AB]	[B01AC]	Insulins And Analogues For Injection, Fast-Acting, Insulins And Analogues For Injection, Intermediate- Or Long-Acting Combined With Fast-Acting, Insulins And Analogues For Injection, Long-Acting	Platelet Aggregation Inhibitors Excl. Heparin	0.607843	4.23579	0.000209403	L4
Female	Old	[A10BG03]	[B01AC06]	Pioglitazone	Acetylsalicylic Acid	0.308264	2.17602	0.00476223	L5
Female	Old	[A10AE, A10AB, A10BA]	[C09CA]	Insulins And Analogues For Injection, Fast-Acting, Insulins And Analogues For Injection, Long-Acting, Biguanides	Angiotensin Ii Receptor Blockers (Arbs), Plain	0.545918	2.75923	0.00144556	L4
Female	Old	[A10AB05, A10BA02]	[N03AX12]	Insulin Aspart, Metformin	Gabapentin	0.149746	2.88576	0.000398541	L5
Female	Old	[A10BG, A10AC, A10BA]	[C01DA]	Insulins And Analogues For Injection, Intermediate-Acting, Biguanides, Thiazolidinediones	Organic Nitrates	0.258621	2.97484	0.000101324	L4
Female	Old	[A10BB09, A10BB01]	[N02BE01]	Gliclazide, Glibenclamide	Paracetamol	0.114943	2.3148	0.000202648	L5
Female	Old	[A10BG, A10AC, A10BA]	[C09CA]	Insulins And Analogues For Injection, Intermediate-Acting, Biguanides, Thiazolidinediones	Angiotensin Ii Receptor Blockers (Arbs), Plain	0.62069	3.13714	0.000243178	L4
Male	Old	[A10AD, A10AB, A10BA]	[C10AA]	Insulins And Analogues For Injection, Fast-Acting, Insulins And Analogues For Injection, Intermediate- Or Long-Acting Combined With Fast-Acting, Biguanides	Hmg Coa Reductase Inhibitors	0.660714	3.09458	0.000358558	L4
Female	Old	[A10BB09, A10AC01]	[C09CA01]	Insulin (Human), Gliclazide	Losartan	0.62	3.4551	0.000209403	L5
Male	Middle-Aged	[A10BB01, A10BA02]	[B01AC06]	Metformin, Glibenclamide	Acetylsalicylic Acid	0.208589	8.88217	0.00122651	L5
Male	Old	[A10AD, A10BB]	[C10AA]	Insulins And Analogues For Injection, Intermediate- Or Long-Acting Combined With Fast-Acting, Sulfonylureas	Hmg Coa Reductase Inhibitors	0.659722	3.08993	0.000920623	L4
Female	Old	[A10AD, A10AB, A10BA]	[C01DA]	Insulins And Analogues For Injection, Fast-Acting, Insulins And Analogues For Injection, Intermediate- Or Long-Acting Combined With Fast-Acting, Biguanides	Organic Nitrates	0.255556	2.93958	0.000155363	L4
Male	Old	[A10AE]	[C10AA]	Insulins And Analogues For Injection, Long-Acting	Hmg Coa Reductase Inhibitors	0.440412	2.06275	0.00787859	L4
Male	Old	[A10BX02, A10AD05]	[C10AA05]	Insulin Aspart, Repaglinide	Atorvastatin	0.5625	2.783	0.000174434	L5
Female	Old	[A10BG, A10AC]	[C09AA]	Insulins And Analogues For Injection, Intermediate-Acting, Thiazolidinediones	Ace Inhibitors, Plain	0.228571	6.32481	0.000162118	L4
Female	Old	[A10BF, A10BX, A10BA]	[C08CA]	Biguanides, Alpha Glucosidase Inhibitors, Other Blood Glucose Lowering Drugs, Excl. Insulins	Dihydropyridine Derivatives	0.217391	2.72549	0.000101324	L4
Female	Middle-Aged	[A10AC, A10AB, A10BA]	[C08CA]	Insulins And Analogues For Injection, Fast-Acting, Insulins And Analogues For Injection, Intermediate-Acting, Biguanides	Dihydropyridine Derivatives	0.101449	15.915	0.000112396	L4
Female	Old	[A10BX02, A10BB01, A10BA02]	[C01DA02]	Metformin, Glibenclamide, Repaglinide	Glyceryl Trinitrate	0.178947	2.09203	0.000114834	L5
Female	Old	[A10AD05, A10AE04]	[H03AA01]	Insulin Aspart, Insulin Glargine	Levothyroxine Sodium	0.131944	2.17372	0.000128344	L5
Female	Old	[A10BX02, A10AD05]	[C10AA05]	Insulin Aspart, Repaglinide	Atorvastatin	0.632653	2.88311	0.000209403	L5
Male	Old	[A10AC, A10BB, A10BA]	[C10AA]	Insulins And Analogues For Injection, Intermediate-Acting, Biguanides, Sulfonylureas	Hmg Coa Reductase Inhibitors	0.662921	3.10492	0.000571755	L4
Female	Old	[A10AD, A10AB]	[C09AA]	Insulins And Analogues For Injection, Fast-Acting, Insulins And Analogues For Injection, Intermediate- Or Long-Acting Combined With Fast-Acting	Ace Inhibitors, Plain	0.102041	2.82357	0.000101324	L4
Female	Old	[A10AC, A10BA]	[C08CA]	Insulins And Analogues For Injection, Intermediate-Acting, Biguanides	Dihydropyridine Derivatives	0.192614	2.41485	0.00179681	L4
Female	Old	[A10BA02]	[C10AA05]	Metformin	Atorvastatin	0.529998	2.4153	0.0822886	L5
Male	Middle-Aged	[A10AE, A10BB, A10BA]	[C09CA]	Insulins And Analogues For Injection, Long-Acting, Biguanides, Sulfonylureas	Angiotensin Ii Receptor Blockers (Arbs), Plain	0.666667	29.8075	0.00028859	L4
Female	Old	[A10AD, A10AB]	[N03AX]	Insulins And Analogues For Injection, Fast-Acting, Insulins And Analogues For Injection, Intermediate- Or Long-Acting Combined With Fast-Acting	Other Antiepileptics	0.183673	3.208	0.000182383	L4
Female	Old	[A10AE, A10AD]	[C03CA]	Insulins And Analogues For Injection, Intermediate- Or Long-Acting Combined With Fast-Acting, Insulins And Analogues For Injection, Long-Acting	Sulfonamides, Plain	0.131034	4.78617	0.000128344	L4
Male	Old	[A10AC01, A10BB01]	[A02BA02]	Insulin (Human), Glibenclamide	Ranitidine	0.159664	2.47571	0.000184125	L5
Female	Old	[A10BG03, A10AB01, A10AC01, A10BA02]	[B01AC06]	Insulin (Human), Insulin (Human), Metformin, Pioglitazone	Acetylsalicylic Acid	0.421053	2.97218	0.000108079	L5
Male	Middle-Aged	[A10AB01, A10AC01, A10BA02]	[C10AA05]	Insulin (Human), Insulin (Human), Metformin	Atorvastatin	0.269231	7.89772	0.000252516	L5
Male	Old	[A10AE, A10AD, A10AB]	[B01AC]	Insulins And Analogues For Injection, Fast-Acting, Insulins And Analogues For Injection, Intermediate- Or Long-Acting Combined With Fast-Acting, Insulins And Analogues For Injection, Long-Acting	Platelet Aggregation Inhibitors Excl. Heparin	0.468085	2.26282	0.000213197	L4
Female	Middle-Aged	[A10BB]	[C10AA]	Sulfonylureas	Hmg Coa Reductase Inhibitors	0.358242	13.2964	0.00261721	L4
Male	Old	[A10BF, A10AB]	[C10AA]	Insulins And Analogues For Injection, Fast-Acting, Alpha Glucosidase Inhibitors	Hmg Coa Reductase Inhibitors	0.517241	2.4226	0.000145362	L4
Female	Old	[A10AD, A10BB, A10BA]	[A12AX]	Insulins And Analogues For Injection, Intermediate- Or Long-Acting Combined With Fast-Acting, Biguanides, Sulfonylureas	NULL	0.109827	2.27554	0.000128344	L4
Male	Old	[A10AD05, A10AE04]	[C03CA01]	Insulin Aspart, Insulin Glargine	Furosemide	0.123894	3.74809	0.000135671	L5
Male	Old	[A10BB09, A10AD05]	[B01AC06]	Insulin Aspart, Gliclazide	Acetylsalicylic Acid	0.414634	2.03503	0.000164743	L5
Male	Old	[A10AD, A10AB]	[C03CA]	Insulins And Analogues For Injection, Fast-Acting, Insulins And Analogues For Injection, Intermediate- Or Long-Acting Combined With Fast-Acting	Sulfonamides, Plain	0.12069	3.65115	0.000135671	L4
Male	Old	[A10BG, A10BB]	[C09AA]	Sulfonylureas, Thiazolidinediones	Ace Inhibitors, Plain	0.110451	2.71306	0.000901241	L4
Male	Young	[A10BB01, A10BA02]	[C09CA01]	Metformin, Glibenclamide	Losartan	0.36	140.595	0.000133982	L5
Female	Old	[A10BG03, A10BA02]	[B01AC06]	Metformin, Pioglitazone	Acetylsalicylic Acid	0.339506	2.39655	0.00371521	L5
Male	Old	[A10BG03, A10AE04, A10BA02]	[B01AC06]	Insulin Glargine, Metformin, Pioglitazone	Acetylsalicylic Acid	0.431818	2.11937	0.000184125	L5
Male	Old	[A10AE04, A10BB01, A10BA02]	[C08CA01]	Insulin Glargine, Metformin, Glibenclamide	Amlodipine	0.126866	2.03535	0.000164743	L5
Male	Old	[A10BX02]	[C09CA01]	Repaglinide	Losartan	0.383353	2.42067	0.00316888	L5
Female	Old	[A10BX, A10BB]	[B01AC]	Sulfonylureas, Other Blood Glucose Lowering Drugs, Excl. Insulins	Platelet Aggregation Inhibitors Excl. Heparin	0.380952	2.65469	0.000486355	L4
Female	Old	[A10BB09, A10BG03, A10BA02]	[C09CA01]	Metformin, Gliclazide, Pioglitazone	Losartan	0.53	2.95356	0.00143205	L5
Female	Old	[A10AD05, A10AB01, A10AC01, A10BA02]	[C07AB02]	Insulin (Human), Insulin (Human), Insulin Aspart, Metformin	Metoprolol	0.361702	3.48088	0.000114834	L5
Male	Old	[A10BB09, A10BG03, A10BB01, A10BA02]	[C10AA05]	Metformin, Glibenclamide, Gliclazide, Pioglitazone	Atorvastatin	0.764706	3.78342	0.00025196	L5
Female	Old	[A10AE, A10AC, A10BA]	[C10AA]	Insulins And Analogues For Injection, Intermediate-Acting, Insulins And Analogues For Injection, Long-Acting, Biguanides	Hmg Coa Reductase Inhibitors	0.837838	3.62047	0.000209403	L4
Female	Old	[A10BB09, A10BB01, A10BA02]	[A11DA01]	Metformin, Glibenclamide, Gliclazide	Thiamine (Vit B1)	0.139241	3.7629	0.000222913	L5
Male	Old	[A10BG, A10AB]	[C09AA]	Insulins And Analogues For Injection, Fast-Acting, Thiazolidinediones	Ace Inhibitors, Plain	0.206897	5.08209	0.000116289	L4
Male	Old	[A10AB05, A10AE04, A10BA02]	[C09CA03]	Insulin Aspart, Insulin Glargine, Metformin	Valsartan	0.103774	5.32761	0.000213197	L5
Female	Old	[A10BX02, A10BB01, A10BA02]	[B01AC06]	Metformin, Glibenclamide, Repaglinide	Acetylsalicylic Acid	0.421053	2.97218	0.000270197	L5
Female	Old	[A10AB, A10BB, A10BA]	[B01AC]	Insulins And Analogues For Injection, Fast-Acting, Biguanides, Sulfonylureas	Platelet Aggregation Inhibitors Excl. Heparin	0.486486	3.39011	0.000364766	L4
Female	Old	[A10BF01, A10BB01]	[C03AA03]	Glibenclamide, Acarbose	Hydrochlorothiazide	0.101996	2.17352	0.000310727	L5
Female	Old	[A10AC, A10AB, A10BA]	[B01AC]	Insulins And Analogues For Injection, Fast-Acting, Insulins And Analogues For Injection, Intermediate-Acting, Biguanides	Platelet Aggregation Inhibitors Excl. Heparin	0.508772	3.54541	0.00352607	L4
Female	Old	[A10BG, A10AC, A10AB]	[C01DA]	Insulins And Analogues For Injection, Fast-Acting, Insulins And Analogues For Injection, Intermediate-Acting, Thiazolidinediones	Organic Nitrates	0.28169	3.2402	0.000135099	L4
Male	Old	[A10AB05, A10BA02]	[C09CA03]	Insulin Aspart, Metformin	Valsartan	0.101322	5.20173	0.000222888	L5
Female	Old	[A10BF, A10AB]	[B01AC]	Insulins And Analogues For Injection, Fast-Acting, Alpha Glucosidase Inhibitors	Platelet Aggregation Inhibitors Excl. Heparin	0.34	2.36931	0.000114834	L4
Female	Old	[A10BG03, A10AC01, A10BA02]	[C10AA05]	Insulin (Human), Metformin, Pioglitazone	Atorvastatin	0.793103	3.61432	0.000310727	L5
Female	Old	[A10AD, A10AC, A10BA]	[C01DA]	Insulins And Analogues For Injection, Intermediate-Acting, Insulins And Analogues For Injection, Intermediate- Or Long-Acting Combined With Fast-Acting, Biguanides	Organic Nitrates	0.256757	2.9534	0.000128344	L4
Male	Old	[A10BG, A10AB]	[A02BC]	Insulins And Analogues For Injection, Fast-Acting, Thiazolidinediones	Proton Pump Inhibitors	0.224138	3.32887	0.00012598	L4
Female	Middle-Aged	[A10BB]	[C10AB]	Sulfonylureas	Fibrates	0.107692	20.4484	0.000786769	L4
Male	Old	[A10AB, A10BA]	[C09CA]	Insulins And Analogues For Injection, Fast-Acting, Biguanides	Angiotensin Ii Receptor Blockers (Arbs), Plain	0.526035	2.98861	0.00381816	L4
Female	Old	[A10AE]	[C09CA]	Insulins And Analogues For Injection, Long-Acting	Angiotensin Ii Receptor Blockers (Arbs), Plain	0.423645	2.14122	0.00755201	L4
Female	Old	[A10AD, A10AC, A10BA]	[C07AB]	Insulins And Analogues For Injection, Intermediate-Acting, Insulins And Analogues For Injection, Intermediate- Or Long-Acting Combined With Fast-Acting, Biguanides	Beta Blocking Agents, Selective	0.418919	2.98444	0.000209403	L4
Male	Old	[A10BX02, A10BB09]	[C09CA01]	Gliclazide, Repaglinide	Losartan	0.5	3.15723	0.000290723	L5
Female	Old	[A10AD, A10AC, A10BA]	[C10AA]	Insulins And Analogues For Injection, Intermediate-Acting, Insulins And Analogues For Injection, Intermediate- Or Long-Acting Combined With Fast-Acting, Biguanides	Hmg Coa Reductase Inhibitors	0.702703	3.03652	0.000351256	L4
Male	Middle-Aged	[A10BG, A10BB, A10BA]	[N02BE]	Biguanides, Sulfonylureas, Thiazolidinediones	Anilides	0.227273	2.31882	0.000180369	L4
Male	Old	[A10AD05, A10AC01]	[C01DA02]	Insulin (Human), Insulin Aspart	Glyceryl Trinitrate	0.321429	3.40784	0.000174434	L5
Male	Old	[A10AE, A10BB]	[C01DA]	Insulins And Analogues For Injection, Long-Acting, Sulfonylureas	Organic Nitrates	0.205426	2.13025	0.000513611	L4
Male	Middle-Aged	[A10BG03, A10BB01, A10BA02]	[H02AB02]	Metformin, Glibenclamide, Pioglitazone	Dexamethasone	0.176471	2.33952	0.000108221	L5
Female	Old	[A10BG03, A10BB01, A10BA02]	[B01AC06]	Metformin, Glibenclamide, Pioglitazone	Acetylsalicylic Acid	0.37415	2.6411	0.00185761	L5
Female	Old	[A10BG, A10AE, A10BB]	[C10AA]	Insulins And Analogues For Injection, Long-Acting, Sulfonylureas, Thiazolidinediones	Hmg Coa Reductase Inhibitors	0.723077	3.12456	0.000317482	L4
Male	Old	[A10AB01, A10AD05]	[C10AA05]	Insulin (Human), Insulin Aspart	Atorvastatin	0.653061	3.23105	0.000310105	L5
Female	Old	[A10AE04]	[N03AX12]	Insulin Glargine	Gabapentin	0.107995	2.08118	0.00192516	L5
Male	Middle-Aged	[A10BF01]	[C07AA05]	Acarbose	Propranolol	0.15625	3.21083	0.000180369	L5
Female	Old	[A10BX02, A10BG03]	[C07AB02]	Pioglitazone, Repaglinide	Metoprolol	0.231788	2.23064	0.000236423	L5
Female	Old	[A10BX02]	[C03AA03]	Repaglinide	Hydrochlorothiazide	0.106897	2.27796	0.000837611	L5
Female	Old	[A10BG]	[C10AA]	Thiazolidinediones	Hmg Coa Reductase Inhibitors	0.614342	2.65469	0.00949068	L4
Male	Old	[A10BF, A10AD]	[B01AC]	Insulins And Analogues For Injection, Intermediate- Or Long-Acting Combined With Fast-Acting, Alpha Glucosidase Inhibitors	Platelet Aggregation Inhibitors Excl. Heparin	0.5	2.4171	0.000184125	L4
Male	Old	[A10AE, A10AD]	[C08CA]	Insulins And Analogues For Injection, Intermediate- Or Long-Acting Combined With Fast-Acting, Insulins And Analogues For Injection, Long-Acting	Dihydropyridine Derivatives	0.162393	2.58524	0.000184125	L4
Male	Old	[A10BF, A10AD, A10BA]	[C10AA]	Insulins And Analogues For Injection, Intermediate- Or Long-Acting Combined With Fast-Acting, Biguanides, Alpha Glucosidase Inhibitors	Hmg Coa Reductase Inhibitors	0.782609	3.66549	0.000174434	L4
Male	Old	[A10BB01, A10BA02]	[C09CA01]	Metformin, Glibenclamide	Losartan	0.364087	2.29901	0.0149529	L5
Female	Old	[A10BG, A10AD, A10BA]	[B01AC]	Insulins And Analogues For Injection, Intermediate- Or Long-Acting Combined With Fast-Acting, Biguanides, Thiazolidinediones	Platelet Aggregation Inhibitors Excl. Heparin	0.393939	2.74519	0.000175628	L4
Male	Old	[A10AC, A10AB, A10BB]	[C03CA]	Insulins And Analogues For Injection, Fast-Acting, Insulins And Analogues For Injection, Intermediate-Acting, Sulfonylureas	Sulfonamides, Plain	0.141304	4.2748	0.00012598	L4
Female	Old	[A10BX02, A10BG03, A10BB01]	[C10AA05]	Glibenclamide, Pioglitazone, Repaglinide	Atorvastatin	0.648649	2.95601	0.000162118	L5
Male	Old	[A10AB01]	[C09CA01]	Insulin (Human)	Losartan	0.391512	2.47219	0.00634745	L5
Male	Middle-Aged	[A10AE]	[C10AA]	Insulins And Analogues For Injection, Long-Acting	Hmg Coa Reductase Inhibitors	0.298507	8.36696	0.00144295	L4
Female	Old	[A10BG, A10AE]	[C03AA]	Insulins And Analogues For Injection, Long-Acting, Thiazolidinediones	Thiazides, Plain	0.140625	2.99671	0.000121589	L4
Female	Old	[A10BF, A10AB]	[C09CA]	Insulins And Analogues For Injection, Fast-Acting, Alpha Glucosidase Inhibitors	Angiotensin Ii Receptor Blockers (Arbs), Plain	0.54	2.72931	0.000182383	L4
Female	Old	[A10BG03, A10AD05]	[C10AA05]	Insulin Aspart, Pioglitazone	Atorvastatin	0.6875	3.13306	0.000445825	L5
Male	Old	[A10BB09, A10BG03, A10BB01, A10BA02]	[B01AC06]	Metformin, Glibenclamide, Gliclazide, Pioglitazone	Acetylsalicylic Acid	0.735294	3.60883	0.000242269	L5
Female	Old	[A10BX, A10BG]	[C03AA]	Thiazolidinediones, Other Blood Glucose Lowering Drugs, Excl. Insulins	Thiazides, Plain	0.13245	2.82251	0.000135099	L4
Female	Middle-Aged	[A10AE, A10AB]	[C10AA]	Insulins And Analogues For Injection, Fast-Acting, Insulins And Analogues For Injection, Long-Acting	Hmg Coa Reductase Inhibitors	0.217822	8.08459	0.000353243	L4
Female	Old	[A10AD05, A10AE04]	[C07AB02]	Insulin Aspart, Insulin Glargine	Metoprolol	0.270833	2.60639	0.000263442	L5
Female	Old	[A10AE, A10BB]	[B01AC]	Insulins And Analogues For Injection, Long-Acting, Sulfonylureas	Platelet Aggregation Inhibitors Excl. Heparin	0.406467	2.83248	0.00118887	L4
Female	Middle-Aged	[A10AC01, A10BA02]	[C10AA05]	Insulin (Human), Metformin	Atorvastatin	0.395062	15.5331	0.000513809	L5
Female	Old	[A10AB05, A10AE04, A10BA02]	[A11DA01]	Insulin Aspart, Insulin Glargine, Metformin	Thiamine (Vit B1)	0.146667	3.96359	0.000371521	L5
Female	Old	[A10BG03, A10BB01, A10BA02]	[C03AA03]	Metformin, Glibenclamide, Pioglitazone	Hydrochlorothiazide	0.127891	2.72535	0.000634964	L5
Female	Old	[A10AD, A10BB, A10BA]	[C10AA]	Insulins And Analogues For Injection, Intermediate- Or Long-Acting Combined With Fast-Acting, Biguanides, Sulfonylureas	Hmg Coa Reductase Inhibitors	0.786127	3.39701	0.000918671	L4
Male	Middle-Aged	[A10AC01, A10BA02]	[C09CA01]	Insulin (Human), Metformin	Losartan	0.472222	24.4225	0.000613253	L5
Female	Old	[A10AB01, A10AE04, A10AC01]	[B01AC06]	Insulin (Human), Insulin (Human), Insulin Glargine	Acetylsalicylic Acid	0.431818	3.04818	0.000128344	L5
Male	Old	[A10AC01]	[C03CA01]	Insulin (Human)	Furosemide	0.143118	4.32965	0.0030429	L5
Female	Old	[A10AD05, A10AC01, A10BA02]	[M01AB05]	Insulin (Human), Insulin Aspart, Metformin	Diclofenac	0.246154	2.02583	0.000108079	L5
Female	Old	[A10AB01]	[B01AC06]	Insulin (Human)	Acetylsalicylic Acid	0.388184	2.74017	0.00661308	L5
Male	Middle-Aged	[A10B]	[B01A]	Blood Glucose Lowering Drugs, Excl. Insulins	Antithrombotic Agents	0.143014	4.96183	0.00468959	L3
Female	Old	[A10AC, A10AB]	[C03CA]	Insulins And Analogues For Injection, Fast-Acting, Insulins And Analogues For Injection, Intermediate-Acting	Sulfonamides, Plain	0.137861	5.03551	0.00228992	L4
Female	Old	[A10BX, A10AD]	[C10AA]	Insulins And Analogues For Injection, Intermediate- Or Long-Acting Combined With Fast-Acting, Other Blood Glucose Lowering Drugs, Excl. Insulins	Hmg Coa Reductase Inhibitors	0.703704	3.04084	0.000256687	L4
Male	Old	[A10B]	[C09C]	Blood Glucose Lowering Drugs, Excl. Insulins	Angiotensin Ii Receptor Blockers (Arbs), Plain	0.375269	2.13205	0.0591428	L3
Female	Middle-Aged	[A10BB01, A10BA02]	[C09CA01]	Metformin, Glibenclamide	Losartan	0.196296	12.7746	0.000850996	L5
Female	Middle-Aged	[A10AC]	[C09CA]	Insulins And Analogues For Injection, Intermediate-Acting	Angiotensin Ii Receptor Blockers (Arbs), Plain	0.166667	9.40217	0.000802826	L4
Female	Old	[A10BF, A10AC, A10AB]	[C09CA]	Insulins And Analogues For Injection, Fast-Acting, Insulins And Analogues For Injection, Intermediate-Acting, Alpha Glucosidase Inhibitors	Angiotensin Ii Receptor Blockers (Arbs), Plain	0.615385	3.11033	0.000162118	L4
Male	Old	[A10AE, A10AC, A10BA]	[C10AA]	Insulins And Analogues For Injection, Intermediate-Acting, Insulins And Analogues For Injection, Long-Acting, Biguanides	Hmg Coa Reductase Inhibitors	0.647059	3.03062	0.000106598	L4
Male	Old	[A10]	[C09]	Drugs Used In Diabetes	Agents Acting On The Renin-Angiotensin System	0.441311	2.07478	0.084019	L2
Male	Old	[A10AE]	[C03CA]	Insulins And Analogues For Injection, Long-Acting	Sulfonamides, Plain	0.108884	3.29401	0.00194784	L4
Male	Middle-Aged	[A10BG, A10AD]	[C10AA]	Insulins And Analogues For Injection, Intermediate- Or Long-Acting Combined With Fast-Acting, Thiazolidinediones	Hmg Coa Reductase Inhibitors	1	28.0293	0.000144295	L4
Male	Middle-Aged	[A10AB05, A10BA02]	[C09CA01]	Insulin Aspart, Metformin	Losartan	0.318182	16.4558	0.000252516	L5
Female	Old	[A10AC, A10BB]	[C03AA]	Insulins And Analogues For Injection, Intermediate-Acting, Sulfonylureas	Thiazides, Plain	0.18552	3.95342	0.000276952	L4
Male	Old	[A10BF01, A10BB01]	[C09CA01]	Glibenclamide, Acarbose	Losartan	0.467949	2.95485	0.00141485	L5
Male	Old	[A10AD01, A10BA02]	[C07AB02]	Insulin (Human), Metformin	Metoprolol	0.238806	2.59451	0.000155052	L5
Male	Old	[A10BG, A10AC]	[A02BC]	Insulins And Analogues For Injection, Intermediate-Acting, Thiazolidinediones	Proton Pump Inhibitors	0.15942	2.36769	0.000106598	L4
Male	Old	[A10A, A10B]	[C03A]	Insulins And Analogues, Blood Glucose Lowering Drugs, Excl. Insulins	Low-Ceiling Diuretics, Thiazides	0.103591	2.2118	0.00243238	L3
Female	Old	[A10BF01, A10BA02]	[C09CA01]	Metformin, Acarbose	Losartan	0.503788	2.80748	0.00269522	L5
Female	Old	[A10AD05, A10BA02]	[C07AB02]	Insulin Aspart, Metformin	Metoprolol	0.234494	2.25668	0.00186436	L5
Male	Old	[A10AB, A10BA]	[C09AA]	Insulins And Analogues For Injection, Fast-Acting, Biguanides	Ace Inhibitors, Plain	0.140187	3.44347	0.00101753	L4
Female	Old	[A10AE, A10AD, A10AB]	[C09CA]	Insulins And Analogues For Injection, Fast-Acting, Insulins And Analogues For Injection, Intermediate- Or Long-Acting Combined With Fast-Acting, Insulins And Analogues For Injection, Long-Acting	Angiotensin Ii Receptor Blockers (Arbs), Plain	0.686275	3.46863	0.000236423	L4
Male	Old	[A10AC, A10BB]	[C09AA]	Insulins And Analogues For Injection, Intermediate-Acting, Sulfonylureas	Ace Inhibitors, Plain	0.227586	5.5903	0.000319795	L4
Male	Old	[A10BX02, A10BB09, A10BG03]	[C10AA05]	Pioglitazone, Repaglinide, Gliclazide	Atorvastatin	0.933333	4.61771	0.000135671	L5
Female	Young	[A10B]	[C03D]	Blood Glucose Lowering Drugs, Excl. Insulins	Potassium-Sparing Agents	0.159639	22.5223	0.00138878	L3
Female	Old	[A10AD]	[N03AX]	Insulins And Analogues For Injection, Intermediate- Or Long-Acting Combined With Fast-Acting	Other Antiepileptics	0.128424	2.24303	0.00243853	L4
Female	Old	[A10AD05, A10AE04]	[B01AC06]	Insulin Aspart, Insulin Glargine	Acetylsalicylic Acid	0.493056	3.48045	0.0004796	L5
Female	Old	[A10A, A10B]	[C01D]	Insulins And Analogues, Blood Glucose Lowering Drugs, Excl. Insulins	Vasodilators Used In Cardiac Diseases	0.198491	2.28319	0.00568765	L3
Male	Old	[A10BF01, A10AD05]	[B01AC06]	Insulin Aspart, Acarbose	Acetylsalicylic Acid	0.514286	2.52412	0.000174434	L5
Female	Middle-Aged	[A10AB01, A10AC01, A10BA02]	[C08CA01]	Insulin (Human), Insulin (Human), Metformin	Amlodipine	0.104478	17.9252	0.000112396	L5
Female	Old	[A10AD05, A10BB01]	[C01DA02]	Insulin Aspart, Glibenclamide	Glyceryl Trinitrate	0.223602	2.61408	0.000243178	L5
Male	Old	[A10AE04, A10BB01, A10BA02]	[C10AA05]	Insulin Glargine, Metformin, Glibenclamide	Atorvastatin	0.604478	2.99068	0.000784952	L5
Female	Old	[A10BG03, A10AC01]	[C10AA05]	Insulin (Human), Pioglitazone	Atorvastatin	0.657143	2.99472	0.00046609	L5
Female	Old	[A10AB05, A10AE04, A10BB01, A10BA02]	[C10AA05]	Insulin Aspart, Insulin Glargine, Metformin, Glibenclamide	Atorvastatin	0.782609	3.56649	0.000121589	L5
Male	Young	[A10BA02]	[C09CA01]	Metformin	Losartan	0.114173	44.5893	0.000431721	L5
Male	Old	[A10AD, A10AB]	[C01DA]	Insulins And Analogues For Injection, Fast-Acting, Insulins And Analogues For Injection, Intermediate- Or Long-Acting Combined With Fast-Acting	Organic Nitrates	0.25	2.59248	0.000281032	L4
Male	Middle-Aged	[A10AD05, A10BA02]	[N03AE01]	Insulin Aspart, Metformin	Clonazepam	0.130435	2.66258	0.000108221	L5
Female	Middle-Aged	[A10AD, A10BA]	[N03AX]	Insulins And Analogues For Injection, Intermediate- Or Long-Acting Combined With Fast-Acting, Biguanides	Other Antiepileptics	0.19403	5.7626	0.000208735	L4
Female	Old	[A10AE04, A10BA02]	[A11DA01]	Insulin Glargine, Metformin	Thiamine (Vit B1)	0.119812	3.23786	0.0010335	L5
Male	Old	[A10AC, A10AB, A10BA]	[A11DA]	Insulins And Analogues For Injection, Fast-Acting, Insulins And Analogues For Injection, Intermediate-Acting, Biguanides	Vitamin B1, Plain	0.104854	3.89911	0.000523301	L4
Female	Old	[A10AB01, A10AC01, A10BB01, A10BA02]	[C07AB02]	Insulin (Human), Insulin (Human), Metformin, Glibenclamide	Metoprolol	0.246377	2.37103	0.000114834	L5
Female	Old	[A10BG, A10BB, A10BA]	[C03AA]	Biguanides, Sulfonylureas, Thiazolidinediones	Thiazides, Plain	0.129612	2.76202	0.000925426	L4
Male	Old	[A10AB05, A10AE04, A10BB01, A10BA02]	[C10AA05]	Insulin Aspart, Insulin Glargine, Metformin, Glibenclamide	Atorvastatin	0.727273	3.59822	0.000155052	L5
Male	Old	[A10BG03, A10AD05]	[C10AA05]	Insulin Aspart, Pioglitazone	Atorvastatin	0.694444	3.4358	0.000484538	L5
Male	Old	[A10AE, A10AD, A10BA]	[A11DA]	Insulins And Analogues For Injection, Intermediate- Or Long-Acting Combined With Fast-Acting, Insulins And Analogues For Injection, Long-Acting, Biguanides	Vitamin B1, Plain	0.215385	8.00928	0.000135671	L4
Female	Old	[A10AD05]	[B01AC06]	Insulin Aspart	Acetylsalicylic Acid	0.313939	2.21608	0.00524858	L5
Male	Old	[A10BG, A10BB]	[C10AA]	Sulfonylureas, Thiazolidinediones	Hmg Coa Reductase Inhibitors	0.567696	2.65891	0.00463219	L4
Male	Old	[A10BG03, A10AE04]	[C09CA01]	Insulin Glargine, Pioglitazone	Losartan	0.448276	2.83062	0.00037794	L5
Female	Old	[A10BG, A10AC, A10AB, A10BA]	[C09CA]	Insulins And Analogues For Injection, Fast-Acting, Insulins And Analogues For Injection, Intermediate-Acting, Biguanides, Thiazolidinediones	Angiotensin Ii Receptor Blockers (Arbs), Plain	0.684211	3.45819	0.000175628	L4
Female	Old	[A10BF, A10BG, A10BA]	[C09CA]	Biguanides, Alpha Glucosidase Inhibitors, Thiazolidinediones	Angiotensin Ii Receptor Blockers (Arbs), Plain	0.564286	2.85206	0.00053364	L4
Female	Middle-Aged	[A10A, A10B]	[C09C]	Insulins And Analogues, Blood Glucose Lowering Drugs, Excl. Insulins	Angiotensin Ii Receptor Blockers (Arbs), Plain	0.24186	13.6441	0.000834939	L3
Male	Middle-Aged	[A10B]	[C10A]	Blood Glucose Lowering Drugs, Excl. Insulins	Lipid Modifying Agents, Plain	0.386139	8.8464	0.0126619	L3
Male	Old	[A10AE, A10AB, A10BA]	[C07AB]	Insulins And Analogues For Injection, Fast-Acting, Insulins And Analogues For Injection, Long-Acting, Biguanides	Beta Blocking Agents, Selective	0.261261	2.23455	0.000562065	L4
Male	Old	[A10AE, A10BB]	[C09AA]	Insulins And Analogues For Injection, Long-Acting, Sulfonylureas	Ace Inhibitors, Plain	0.104651	2.57059	0.000261651	L4
Male	Old	[A10BG, A10AC, A10BA]	[C10AA]	Insulins And Analogues For Injection, Intermediate-Acting, Biguanides, Thiazolidinediones	Hmg Coa Reductase Inhibitors	0.717949	3.36265	0.000271341	L4
Male	Old	[A10AB05, A10BA02]	[N03AX12]	Insulin Aspart, Metformin	Gabapentin	0.145374	3.82687	0.000319795	L5
Male	Middle-Aged	[A10BF, A10BB]	[C07AA]	Sulfonylureas, Alpha Glucosidase Inhibitors	Beta Blocking Agents, Non-Selective	0.142857	2.92261	0.000108221	L4
Female	Old	[A10BB09, A10AC01, A10BA02]	[C10AA05]	Insulin (Human), Metformin, Gliclazide	Atorvastatin	0.677419	3.08712	0.000141854	L5
Female	Old	[A10BF, A10BG, A10BB, A10BA]	[B01AC]	Biguanides, Sulfonylureas, Alpha Glucosidase Inhibitors, Thiazolidinediones	Platelet Aggregation Inhibitors Excl. Heparin	0.433333	3.01971	0.000351256	L4
Male	Middle-Aged	[A10BX02, A10BA02]	[B01AC06]	Metformin, Repaglinide	Acetylsalicylic Acid	0.15	6.38733	0.000108221	L5
Male	Old	[A10BX02, A10AD05]	[C09CA01]	Insulin Aspart, Repaglinide	Losartan	0.46875	2.95991	0.000145362	L5
Female	Old	[A10AC]	[C09CA]	Insulins And Analogues For Injection, Intermediate-Acting	Angiotensin Ii Receptor Blockers (Arbs), Plain	0.485198	2.45233	0.0110713	L4
Male	Old	[A10BB09, A10BG03, A10BA02]	[A11DA01]	Metformin, Gliclazide, Pioglitazone	Thiamine (Vit B1)	0.108871	4.04847	0.000261651	L5
Female	Old	[A10BF01, A10BB09, A10BB01, A10BA02]	[C10AA05]	Metformin, Glibenclamide, Gliclazide, Acarbose	Atorvastatin	0.846154	3.85608	0.000222913	L5
Female	Old	[A10AE04, A10AC01]	[C09CA01]	Insulin (Human), Insulin Glargine	Losartan	0.622951	3.47155	0.000256687	L5
Female	Old	[A10BF, A10BB]	[C10AA]	Sulfonylureas, Alpha Glucosidase Inhibitors	Hmg Coa Reductase Inhibitors	0.665087	2.87397	0.00284383	L4
Female	Middle-Aged	[A10AB]	[B01AC]	Insulins And Analogues For Injection, Fast-Acting	Platelet Aggregation Inhibitors Excl. Heparin	0.113889	4.69735	0.000658317	L4
Male	Young	[A10B]	[C10A]	Blood Glucose Lowering Drugs, Excl. Insulins	Lipid Modifying Agents, Plain	0.234432	58.9795	0.000952764	L3
Female	Old	[A10AD05, A10AE04]	[C08CA01]	Insulin Aspart, Insulin Glargine	Amlodipine	0.180556	2.27834	0.000175628	L5
Female	Old	[A10AC01, A10BA02]	[B01AC06]	Insulin (Human), Metformin	Acetylsalicylic Acid	0.480087	3.3889	0.00447852	L5
Male	Old	[A10BG03, A10AB01, A10AC01]	[C01DA02]	Insulin (Human), Insulin (Human), Pioglitazone	Glyceryl Trinitrate	0.25	2.65054	0.000106598	L5
Female	Old	[A10BX02, A10AC01]	[C10AA05]	Insulin (Human), Repaglinide	Atorvastatin	0.740741	3.37569	0.000135099	L5
Female	Old	[A10BF01, A10BB01]	[C09CA01]	Glibenclamide, Acarbose	Losartan	0.492239	2.74313	0.00149959	L5
Female	Old	[A10BX, A10AC]	[C10AA]	Insulins And Analogues For Injection, Intermediate-Acting, Other Blood Glucose Lowering Drugs, Excl. Insulins	Hmg Coa Reductase Inhibitors	0.740741	3.20089	0.000135099	L4
Male	Old	[A10AD, A10AC, A10AB]	[C07AB]	Insulins And Analogues For Injection, Fast-Acting, Insulins And Analogues For Injection, Intermediate-Acting, Insulins And Analogues For Injection, Intermediate- Or Long-Acting Combined With Fast-Acting	Beta Blocking Agents, Selective	0.340426	2.91163	0.000155052	L4
Female	Old	[A10BF01, A10BB09, A10BG03, A10BA02]	[C10AA05]	Metformin, Gliclazide, Acarbose, Pioglitazone	Atorvastatin	0.788462	3.59316	0.000276952	L5
Male	Old	[A10BA]	[C10AA]	Biguanides	Hmg Coa Reductase Inhibitors	0.482318	2.25903	0.0637071	L4
Male	Old	[A10AB, A10BB]	[C07AB]	Insulins And Analogues For Injection, Fast-Acting, Sulfonylureas	Beta Blocking Agents, Selective	0.316901	2.71043	0.000436085	L4
Female	Old	[A10AD, A10AB, A10BA]	[N03AX]	Insulins And Analogues For Injection, Fast-Acting, Insulins And Analogues For Injection, Intermediate- Or Long-Acting Combined With Fast-Acting, Biguanides	Other Antiepileptics	0.2	3.49316	0.000121589	L4
Female	Old	[A10AB01, A10AC01, A10BA02]	[C07AB02]	Insulin (Human), Insulin (Human), Metformin	Metoprolol	0.278865	2.68369	0.00192516	L5
Female	Old	[A10BG, A10AE]	[C09AA]	Insulins And Analogues For Injection, Long-Acting, Thiazolidinediones	Ace Inhibitors, Plain	0.132812	3.67506	0.000114834	L4
Male	Old	[A10BD02]	[C01DA02]	Metformin And Sulfonylureas	Glyceryl Trinitrate	0.215686	2.28674	0.000106598	L5
Male	Old	[A10BG03, A10AB01, A10AC01]	[C10AA05]	Insulin (Human), Insulin (Human), Pioglitazone	Atorvastatin	0.5	2.47377	0.000213197	L5
Female	Old	[A10BG03, A10BA02]	[A11DA01]	Metformin, Pioglitazone	Thiamine (Vit B1)	0.107407	2.90263	0.00117536	L5
Female	Old	[A10BG03, A10AB01]	[C03CA01]	Insulin (Human), Pioglitazone	Furosemide	0.246575	9.00642	0.000121589	L5
Male	Old	[A10AB05, A10AE04, A10BA02]	[C09CA01]	Insulin Aspart, Insulin Glargine, Metformin	Losartan	0.396226	2.50196	0.000814024	L5
Male	Old	[A10AD05, A10AE04, A10BA02]	[C07AB02]	Insulin Aspart, Insulin Glargine, Metformin	Metoprolol	0.230769	2.50719	0.000145362	L5
Male	Old	[A10BB09, A10BB01]	[A11DA01]	Glibenclamide, Gliclazide	Thiamine (Vit B1)	0.10625	3.95101	0.000164743	L5
Male	Old	[A10AC, A10AB, A10BB, A10BA]	[C01DA]	Insulins And Analogues For Injection, Fast-Acting, Insulins And Analogues For Injection, Intermediate-Acting, Biguanides, Sulfonylureas	Organic Nitrates	0.241379	2.50308	0.000135671	L4
Female	Young	[A10BA]	[C03DA]	Biguanides	Aldosterone Antagonists	0.161189	22.7411	0.00134947	L4
Male	Old	[A10AB05, A10AE04, A10BB01]	[C09CA01]	Insulin Aspart, Insulin Glargine, Glibenclamide	Losartan	0.407407	2.57256	0.000106598	L5
Female	Old	[A10BX02, A10BG03, A10BB01]	[B01AC06]	Glibenclamide, Pioglitazone, Repaglinide	Acetylsalicylic Acid	0.432432	3.05251	0.000108079	L5
Female	Old	[A10AE04, A10BA02]	[C10AA05]	Insulin Glargine, Metformin	Atorvastatin	0.622553	2.83709	0.00537017	L5
Male	Old	[A10AC, A10BB, A10BA]	[C09CA]	Insulins And Analogues For Injection, Intermediate-Acting, Biguanides, Sulfonylureas	Angiotensin Ii Receptor Blockers (Arbs), Plain	0.404494	2.29809	0.000348868	L4
Female	Old	[A10BX02, A10BG03]	[C09CA01]	Pioglitazone, Repaglinide	Losartan	0.463576	2.58339	0.000472845	L5
Female	Old	[A10AB, A10BB, A10BA]	[C03AA]	Insulins And Analogues For Injection, Fast-Acting, Biguanides, Sulfonylureas	Thiazides, Plain	0.198198	4.22359	0.000148608	L4
Male	Old	[A10BX02, A10BB01, A10BA02]	[C10AA05]	Metformin, Glibenclamide, Repaglinide	Atorvastatin	0.477612	2.36301	0.000310105	L5
Male	Old	[A10BF01, A10BX02, A10BA02]	[C10AA05]	Metformin, Acarbose, Repaglinide	Atorvastatin	0.574468	2.84221	0.000261651	L5
Female	Old	[A10AD05, A10AE04]	[C09CA01]	Insulin Aspart, Insulin Glargine	Losartan	0.506944	2.82507	0.00049311	L5
Female	Middle-Aged	[A10AC, A10AB, A10BA]	[C09CA]	Insulins And Analogues For Injection, Fast-Acting, Insulins And Analogues For Injection, Intermediate-Acting, Biguanides	Angiotensin Ii Receptor Blockers (Arbs), Plain	0.289855	16.3516	0.00032113	L4
Female	Young	[A10]	[H03]	Drugs Used In Diabetes	Thyroid Therapy	0.101905	5.0605	0.00140188	L2
Male	Middle-Aged	[A10BF01, A10BB01, A10BA02]	[C09CA01]	Metformin, Glibenclamide, Acarbose	Losartan	0.333333	17.2394	0.000108221	L5
Male	Old	[A10BX02, A10BB01]	[B01AC06]	Glibenclamide, Repaglinide	Acetylsalicylic Acid	0.483146	2.37129	0.000416703	L5
Female	Old	[A10AC, A10AB]	[C09CA]	Insulins And Analogues For Injection, Fast-Acting, Insulins And Analogues For Injection, Intermediate-Acting	Angiotensin Ii Receptor Blockers (Arbs), Plain	0.503457	2.54461	0.0083626	L4
Male	Old	[A10AD05, A10BB01]	[C10AA05]	Insulin Aspart, Glibenclamide	Atorvastatin	0.585106	2.89484	0.000532992	L5
Male	Old	[A10BF, A10AB, A10BA]	[C09CA]	Insulins And Analogues For Injection, Fast-Acting, Biguanides, Alpha Glucosidase Inhibitors	Angiotensin Ii Receptor Blockers (Arbs), Plain	0.666667	3.78759	0.000116289	L4
Female	Old	[A10BX02, A10BB01]	[C07AB02]	Glibenclamide, Repaglinide	Metoprolol	0.304348	2.92892	0.000283707	L5
Male	Old	[A10AD05, A10BB01, A10BA02]	[N03AG01]	Insulin Aspart, Metformin, Glibenclamide	Valproic Acid	0.169014	3.22141	0.000116289	L5
Male	Middle-Aged	[A10BB01]	[C10AA05]	Glibenclamide	Atorvastatin	0.319797	9.38105	0.00227265	L5
Female	Old	[A10BX02, A10BA02]	[C03AA03]	Metformin, Repaglinide	Hydrochlorothiazide	0.110159	2.34748	0.000607944	L5
Male	Old	[A10BX02, A10AC01]	[B01AC06]	Insulin (Human), Repaglinide	Acetylsalicylic Acid	0.571429	2.80458	0.000116289	L5
Female	Old	[A10BX02, A10BB01]	[N05BA12]	Glibenclamide, Repaglinide	Alprazolam	0.115942	2.84314	0.000108079	L5
Female	Old	[A10BF, A10BG]	[C09AA]	Alpha Glucosidase Inhibitors, Thiazolidinediones	Ace Inhibitors, Plain	0.105	2.90546	0.000141854	L4
Male	Old	[A10AD, A10AB]	[C08CA]	Insulins And Analogues For Injection, Fast-Acting, Insulins And Analogues For Injection, Intermediate- Or Long-Acting Combined With Fast-Acting	Dihydropyridine Derivatives	0.189655	3.01924	0.000213197	L4
Female	Old	[A10BF, A10AB]	[C10AA]	Insulins And Analogues For Injection, Fast-Acting, Alpha Glucosidase Inhibitors	Hmg Coa Reductase Inhibitors	0.62	2.67914	0.000209403	L4
Female	Old	[A10BX, A10AD, A10BA]	[C10AA]	Insulins And Analogues For Injection, Intermediate- Or Long-Acting Combined With Fast-Acting, Biguanides, Other Blood Glucose Lowering Drugs, Excl. Insulins	Hmg Coa Reductase Inhibitors	0.71875	3.10586	0.000155363	L4
Male	Old	[A10AB05, A10AD05]	[B01AC06]	Insulin Aspart, Insulin Aspart	Acetylsalicylic Acid	0.469697	2.30528	0.000300414	L5
Female	Old	[A10BX02, A10BB01, A10BA02]	[C08CA01]	Metformin, Glibenclamide, Repaglinide	Amlodipine	0.210526	2.65652	0.000135099	L5
Female	Middle-Aged	[A10BX]	[C09CA]	Other Blood Glucose Lowering Drugs, Excl. Insulins	Angiotensin Ii Receptor Blockers (Arbs), Plain	0.176471	9.95524	0.000144509	L4
Male	Old	[A10AB01, A10BB01, A10BA02]	[C09CA01]	Insulin (Human), Metformin, Glibenclamide	Losartan	0.375	2.36792	0.000203506	L5
Female	Old	[A10BG03, A10AC01]	[C03AA03]	Insulin (Human), Pioglitazone	Hydrochlorothiazide	0.247619	5.27674	0.000175628	L5
Female	Old	[A10AB]	[B01AC]	Insulins And Analogues For Injection, Fast-Acting	Platelet Aggregation Inhibitors Excl. Heparin	0.373086	2.59987	0.0085585	L4
Male	Old	[A10BB09, A10AE04]	[N03AX12]	Insulin Glargine, Gliclazide	Gabapentin	0.133333	3.5099	0.000135671	L5
Female	Old	[A10AE, A10AB, A10BB]	[C07AB]	Insulins And Analogues For Injection, Fast-Acting, Insulins And Analogues For Injection, Long-Acting, Sulfonylureas	Beta Blocking Agents, Selective	0.354167	2.52314	0.000114834	L4
Male	Old	[A10AE, A10AC, A10BA]	[C09CA]	Insulins And Analogues For Injection, Intermediate-Acting, Insulins And Analogues For Injection, Long-Acting, Biguanides	Angiotensin Ii Receptor Blockers (Arbs), Plain	0.705882	4.01039	0.000116289	L4
Male	Old	[A10BG, A10AC, A10BB]	[C09CA]	Insulins And Analogues For Injection, Intermediate-Acting, Sulfonylureas, Thiazolidinediones	Angiotensin Ii Receptor Blockers (Arbs), Plain	0.733333	4.16635	0.000106598	L4
Male	Old	[A10AE, A10AD, A10BA]	[B01AC]	Insulins And Analogues For Injection, Intermediate- Or Long-Acting Combined With Fast-Acting, Insulins And Analogues For Injection, Long-Acting, Biguanides	Platelet Aggregation Inhibitors Excl. Heparin	0.492308	2.37992	0.000310105	L4
Male	Middle-Aged	[A10AE04, A10BB01, A10BA02]	[C09CA01]	Insulin Glargine, Metformin, Glibenclamide	Losartan	0.833333	43.0986	0.000180369	L5
Female	Middle-Aged	[A10BG03, A10BA02]	[C10AA05]	Metformin, Pioglitazone	Atorvastatin	0.5	19.6591	0.000578035	L5
Male	Old	[A10BF01, A10BB09, A10BB01]	[C09CA01]	Glibenclamide, Gliclazide, Acarbose	Losartan	0.636364	4.0183	0.000135671	L5
Female	Old	[A10BG, A10AD, A10BA]	[C10AA]	Insulins And Analogues For Injection, Intermediate- Or Long-Acting Combined With Fast-Acting, Biguanides, Thiazolidinediones	Hmg Coa Reductase Inhibitors	0.757576	3.27364	0.000337747	L4
Male	Old	[A10AB01, A10BB01]	[C08CA01]	Insulin (Human), Glibenclamide	Amlodipine	0.152941	2.45369	0.00012598	L5
Male	Old	[A10AE04, A10BA02]	[C09CA01]	Insulin Glargine, Metformin	Losartan	0.401894	2.53775	0.00287816	L5
Female	Old	[A10AD05, A10AE04, A10BA02]	[B01AC06]	Insulin Aspart, Insulin Glargine, Metformin	Acetylsalicylic Acid	0.521739	3.68292	0.000324237	L5
Female	Old	[A10AC]	[C09AA]	Insulins And Analogues For Injection, Intermediate-Acting	Ace Inhibitors, Plain	0.119005	3.293	0.00271548	L4
Female	Old	[A10BB09, A10AE04]	[C09CA01]	Insulin Glargine, Gliclazide	Losartan	0.555556	3.09597	0.000607944	L5
Female	Middle-Aged	[A10AC, A10AB, A10BA]	[A11DA]	Insulins And Analogues For Injection, Fast-Acting, Insulins And Analogues For Injection, Intermediate-Acting, Biguanides	Vitamin B1, Plain	0.130435	8.49736	0.000144509	L4
Male	Old	[A10BF, A10BB]	[C10AA]	Sulfonylureas, Alpha Glucosidase Inhibitors	Hmg Coa Reductase Inhibitors	0.562077	2.63259	0.002413	L4
Female	Middle-Aged	[A10AD05]	[C09CA01]	Insulin Aspart	Losartan	0.141844	9.23097	0.00032113	L5
Male	Middle-Aged	[A10]	[C09]	Drugs Used In Diabetes	Agents Acting On The Renin-Angiotensin System	0.18332	6.70422	0.00800837	L2
Female	Middle-Aged	[A10BG, A10BB]	[C09CA]	Sulfonylureas, Thiazolidinediones	Angiotensin Ii Receptor Blockers (Arbs), Plain	0.181818	10.2569	0.000128452	L4
Male	Old	[A10BG03, A10BB01]	[C09CA01]	Glibenclamide, Pioglitazone	Losartan	0.455197	2.87433	0.00246145	L5
Male	Middle-Aged	[A10BF01, A10BB09]	[C10AA05]	Gliclazide, Acarbose	Atorvastatin	0.5	14.6672	0.000180369	L5
Male	Old	[A10BF01]	[C10AA05]	Acarbose	Atorvastatin	0.512616	2.53619	0.00374064	L5
Male	Old	[A10BF01, A10AE04]	[C10AA05]	Insulin Glargine, Acarbose	Atorvastatin	0.577778	2.85858	0.00025196	L5
Female	Old	[A10AD05, A10BA02]	[C03AA03]	Insulin Aspart, Metformin	Hydrochlorothiazide	0.115548	2.46232	0.000918671	L5
Male	Old	[A10BG, A10BA]	[C09AA]	Biguanides, Thiazolidinediones	Ace Inhibitors, Plain	0.124393	3.05551	0.00124042	L4
Male	Old	[A10BB09, A10BA02]	[C10AA05]	Metformin, Gliclazide	Atorvastatin	0.5671	2.80575	0.00634745	L5
Female	Old	[A10BX02, A10AE04, A10BA02]	[C08CA01]	Insulin Glargine, Metformin, Repaglinide	Amlodipine	0.182692	2.3053	0.000128344	L5
Female	Old	[A10AB01, A10AC01, A10BB01]	[N03AX12]	Insulin (Human), Insulin (Human), Glibenclamide	Gabapentin	0.176471	3.40077	0.000121589	L5
Male	Old	[A10BG, A10BA]	[C10AA]	Biguanides, Thiazolidinediones	Hmg Coa Reductase Inhibitors	0.591837	2.77198	0.00590168	L4
Female	Middle-Aged	[A10AC, A10AB]	[H03AA]	Insulins And Analogues For Injection, Fast-Acting, Insulins And Analogues For Injection, Intermediate-Acting	Thyroid Hormones	0.111588	2.1603	0.000417469	L4
Male	Old	[A10AB01, A10AD05, A10AC01, A10BA02]	[C10AA05]	Insulin (Human), Insulin (Human), Insulin Aspart, Metformin	Atorvastatin	0.75	3.71066	0.000174434	L5
Female	Old	[A10BF01, A10AD05, A10BA02]	[C09CA01]	Insulin Aspart, Metformin, Acarbose	Losartan	0.487805	2.71841	0.000135099	L5
Male	Old	[A10AE04, A10BB01]	[C01DA02]	Insulin Glargine, Glibenclamide	Glyceryl Trinitrate	0.205882	2.1828	0.000339177	L5
Female	Old	[A10AE, A10AD, A10BA]	[C09CA]	Insulins And Analogues For Injection, Intermediate- Or Long-Acting Combined With Fast-Acting, Insulins And Analogues For Injection, Long-Acting, Biguanides	Angiotensin Ii Receptor Blockers (Arbs), Plain	0.597826	3.02158	0.000371521	L4
Female	Young	[A10BA02]	[A11CC05]	Metformin	Colecalciferol	0.13302	3.62993	0.00111364	L5
Female	Old	[A10AE, A10BB]	[C10AA]	Insulins And Analogues For Injection, Long-Acting, Sulfonylureas	Hmg Coa Reductase Inhibitors	0.639723	2.76437	0.00187112	L4
Female	Old	[A10BX, A10BA]	[C09CA]	Biguanides, Other Blood Glucose Lowering Drugs, Excl. Insulins	Angiotensin Ii Receptor Blockers (Arbs), Plain	0.5153	2.60447	0.00284383	L4
Female	Old	[A10BX, A10BG]	[C10AA]	Thiazolidinediones, Other Blood Glucose Lowering Drugs, Excl. Insulins	Hmg Coa Reductase Inhibitors	0.682119	2.94757	0.000695758	L4
Male	Old	[A10BG03, A10AC01, A10BA02]	[C10AA05]	Insulin (Human), Metformin, Pioglitazone	Atorvastatin	0.666667	3.29837	0.00025196	L5
Female	Middle-Aged	[A10AD, A10BA]	[C09CA]	Insulins And Analogues For Injection, Intermediate- Or Long-Acting Combined With Fast-Acting, Biguanides	Angiotensin Ii Receptor Blockers (Arbs), Plain	0.253731	14.3138	0.000272961	L4
Male	Old	[A10BB09, A10BB01]	[C07AB02]	Glibenclamide, Gliclazide	Metoprolol	0.25625	2.78403	0.000397321	L5
Female	Old	[A10AD, A10AC, A10AB, A10BA]	[C07AB]	Insulins And Analogues For Injection, Fast-Acting, Insulins And Analogues For Injection, Intermediate-Acting, Insulins And Analogues For Injection, Intermediate- Or Long-Acting Combined With Fast-Acting, Biguanides	Beta Blocking Agents, Selective	0.44898	3.1986	0.000148608	L4
Male	Old	[A10BG, A10BB, A10BA]	[C10AA]	Biguanides, Sulfonylureas, Thiazolidinediones	Hmg Coa Reductase Inhibitors	0.59409	2.78253	0.00370187	L4
Male	Old	[A10BF, A10AC, A10BA]	[C09CA]	Insulins And Analogues For Injection, Intermediate-Acting, Biguanides, Alpha Glucosidase Inhibitors	Angiotensin Ii Receptor Blockers (Arbs), Plain	0.722222	4.10322	0.00012598	L4
Male	Old	[A10AC, A10AB, A10BB, A10BA]	[B01AC]	Insulins And Analogues For Injection, Fast-Acting, Insulins And Analogues For Injection, Intermediate-Acting, Biguanides, Sulfonylureas	Platelet Aggregation Inhibitors Excl. Heparin	0.534483	2.5838	0.000300414	L4
Male	Old	[A10AD05, A10AE04, A10BA02]	[A11DA01]	Insulin Aspart, Insulin Glargine, Metformin	Thiamine (Vit B1)	0.215385	8.00928	0.000135671	L5
Male	Old	[A10BX02, A10BB09]	[C01DA02]	Repaglinide, Gliclazide	Glyceryl Trinitrate	0.25	2.65054	0.000145362	L5
Female	Old	[A10BF01, A10BG03]	[C08CA01]	Acarbose, Pioglitazone	Amlodipine	0.165	2.08205	0.000222913	L5
Female	Middle-Aged	[A10AD]	[C09CA]	Insulins And Analogues For Injection, Intermediate- Or Long-Acting Combined With Fast-Acting	Angiotensin Ii Receptor Blockers (Arbs), Plain	0.163522	9.22477	0.000417469	L4
Female	Old	[A10BB09, A10BG03, A10BA02]	[C03AA03]	Metformin, Gliclazide, Pioglitazone	Hydrochlorothiazide	0.145	3.08994	0.000391786	L5
Male	Old	[A10AB, A10BB, A10BA]	[N03AG]	Insulins And Analogues For Injection, Fast-Acting, Biguanides, Sulfonylureas	Fatty Acid Derivatives	0.12766	2.4332	0.000116289	L4
Male	Old	[A10AB05, A10AD05]	[C10AA05]	Insulin Aspart, Insulin Aspart	Atorvastatin	0.560606	2.77363	0.000358558	L5
Female	Old	[A10BG, A10AE]	[C03CA]	Insulins And Analogues For Injection, Long-Acting, Thiazolidinediones	Sulfonamides, Plain	0.132812	4.85111	0.000114834	L4
Female	Old	[A10AD, A10AC, A10AB]	[C01DA]	Insulins And Analogues For Injection, Fast-Acting, Insulins And Analogues For Injection, Intermediate-Acting, Insulins And Analogues For Injection, Intermediate- Or Long-Acting Combined With Fast-Acting	Organic Nitrates	0.236111	2.71592	0.000114834	L4
Male	Old	[A10BG, A10AD, A10BB, A10BA]	[C10AA]	Insulins And Analogues For Injection, Intermediate- Or Long-Acting Combined With Fast-Acting, Biguanides, Sulfonylureas, Thiazolidinediones	Hmg Coa Reductase Inhibitors	0.8	3.74695	0.000116289	L4
Female	Old	[A10AB05, A10AD05, A10AE04]	[C10AA05]	Insulin Aspart, Insulin Aspart, Insulin Glargine	Atorvastatin	0.723404	3.29668	0.000229668	L5
Female	Old	[A10BB09, A10BG03]	[A11DA01]	Gliclazide, Pioglitazone	Thiamine (Vit B1)	0.1125	3.04025	0.000364766	L5
Female	Old	[A10AD05]	[N03AX12]	Insulin Aspart	Gabapentin	0.127677	2.46046	0.00213456	L5
Female	Old	[A10BB09, A10BB01, A10BA02]	[C07AB02]	Metformin, Glibenclamide, Gliclazide	Metoprolol	0.265823	2.55817	0.000425561	L5
Male	Old	[A10BB09, A10BG03, A10BA02]	[C03AA03]	Metformin, Gliclazide, Pioglitazone	Hydrochlorothiazide	0.129032	4.00571	0.000310105	L5
Female	Old	[A10AB01, A10AC01]	[C08CA01]	Insulin (Human), Insulin (Human)	Amlodipine	0.159397	2.01134	0.00264118	L5
Male	Old	[A10A]	[C10A]	Insulins And Analogues	Lipid Modifying Agents, Plain	0.456488	2.02517	0.0256708	L3
Female	Old	[A10AC, A10AB, A10BB]	[C09AA]	Insulins And Analogues For Injection, Fast-Acting, Insulins And Analogues For Injection, Intermediate-Acting, Sulfonylureas	Ace Inhibitors, Plain	0.193548	5.35568	0.000162118	L4
Female	Old	[A10BX02, A10AD05]	[B01AC06]	Insulin Aspart, Repaglinide	Acetylsalicylic Acid	0.367347	2.59308	0.000121589	L5
Male	Old	[A10AC, A10AB, A10BA]	[C08CA]	Insulins And Analogues For Injection, Fast-Acting, Insulins And Analogues For Injection, Intermediate-Acting, Biguanides	Dihydropyridine Derivatives	0.149515	2.38022	0.000746189	L4
Female	Old	[A10B]	[C10A]	Blood Glucose Lowering Drugs, Excl. Insulins	Lipid Modifying Agents, Plain	0.56739	2.34575	0.101148	L3
Male	Middle-Aged	[A10BG, A10AD, A10BA]	[C10AA]	Insulins And Analogues For Injection, Intermediate- Or Long-Acting Combined With Fast-Acting, Biguanides, Thiazolidinediones	Hmg Coa Reductase Inhibitors	1	28.0293	0.000108221	L4
Male	Old	[A10BF01, A10BG03, A10BA02]	[C09CA01]	Metformin, Acarbose, Pioglitazone	Losartan	0.540816	3.41497	0.000513611	L5
Male	Old	[A10AC]	[C08CA]	Insulins And Analogues For Injection, Intermediate-Acting	Dihydropyridine Derivatives	0.147608	2.34987	0.00313981	L4
Female	Old	[A10BB09, A10AE04]	[B01AC06]	Insulin Glargine, Gliclazide	Acetylsalicylic Acid	0.320988	2.26583	0.000351256	L5
Male	Old	[A10BF01, A10BB09]	[C07AB02]	Gliclazide, Acarbose	Metoprolol	0.254902	2.76938	0.00037794	L5
Male	Old	[A10AB01, A10AC01]	[C09CA01]	Insulin (Human), Insulin (Human)	Losartan	0.397022	2.50698	0.00620209	L5
Female	Old	[A10AE, A10BB, A10BA]	[C09AA]	Insulins And Analogues For Injection, Long-Acting, Biguanides, Sulfonylureas	Ace Inhibitors, Plain	0.118541	3.28015	0.000263442	L4
Female	Young	[A10]	[C03]	Drugs Used In Diabetes	Diuretics	0.110476	13.1139	0.0015198	L2
Male	Old	[A10AD05, A10AE04]	[C07AB02]	Insulin Aspart, Insulin Glargine	Metoprolol	0.19469	2.11521	0.000213197	L5
Female	Old	[A10AC, A10BB, A10BA]	[C09AA]	Insulins And Analogues For Injection, Intermediate-Acting, Biguanides, Sulfonylureas	Ace Inhibitors, Plain	0.194444	5.38048	0.000189138	L4
Male	Old	[A10BX, A10BG, A10BB]	[B01AC]	Sulfonylureas, Thiazolidinediones, Other Blood Glucose Lowering Drugs, Excl. Insulins	Platelet Aggregation Inhibitors Excl. Heparin	0.4375	2.11497	0.000135671	L4
Female	Middle-Aged	[A10AD, A10BA]	[N03AG]	Insulins And Analogues For Injection, Intermediate- Or Long-Acting Combined With Fast-Acting, Biguanides	Fatty Acid Derivatives	0.134328	2.53437	0.000144509	L4
Male	Old	[A10BX]	[C10AA]	Other Blood Glucose Lowering Drugs, Excl. Insulins	Hmg Coa Reductase Inhibitors	0.548652	2.56971	0.00453528	L4
Male	Old	[A10AB01, A10AD05, A10AC01]	[C01DA02]	Insulin (Human), Insulin (Human), Insulin Aspart	Glyceryl Trinitrate	0.377778	4.00527	0.000164743	L5
Female	Middle-Aged	[A10A]	[C10A]	Insulins And Analogues	Lipid Modifying Agents, Plain	0.223787	7.16948	0.00229608	L3
Male	Old	[A10BB09, A10AE04, A10BA02]	[C07AB02]	Insulin Glargine, Metformin, Gliclazide	Metoprolol	0.323529	3.51498	0.000213197	L5
Female	Middle-Aged	[A10AC, A10BA]	[C10AA]	Insulins And Analogues For Injection, Intermediate-Acting, Biguanides	Hmg Coa Reductase Inhibitors	0.395062	14.663	0.000513809	L4
Male	Middle-Aged	[A10BB01, A10BA02]	[C09CA01]	Metformin, Glibenclamide	Losartan	0.171779	8.88412	0.00101006	L5
Female	Old	[A10AB, A10BB, A10BA]	[C01DA]	Insulins And Analogues For Injection, Fast-Acting, Biguanides, Sulfonylureas	Organic Nitrates	0.279279	3.21247	0.000209403	L4
Female	Old	[A10AB01, A10BB01]	[C03CA01]	Insulin (Human), Glibenclamide	Furosemide	0.2	7.30521	0.000141854	L5
Male	Old	[A10AB05, A10BB01]	[C09CA01]	Insulin Aspart, Glibenclamide	Losartan	0.451613	2.85169	0.000135671	L5
Male	Old	[A10AB01, A10BA02]	[B01AC06]	Insulin (Human), Metformin	Acetylsalicylic Acid	0.536862	2.63493	0.00275218	L5
Female	Old	[A10BG03, A10BB01]	[B01AC06]	Glibenclamide, Pioglitazone	Acetylsalicylic Acid	0.357466	2.52333	0.00213456	L5
Female	Old	[A10BF, A10BA]	[C10AA]	Biguanides, Alpha Glucosidase Inhibitors	Hmg Coa Reductase Inhibitors	0.650253	2.80987	0.00347879	L4
Male	Middle-Aged	[A10BF01, A10BA02]	[C09CA01]	Metformin, Acarbose	Losartan	0.318182	16.4558	0.000252516	L5
Male	Middle-Aged	[A10A, A10B]	[C10A]	Insulins And Analogues, Blood Glucose Lowering Drugs, Excl. Insulins	Lipid Modifying Agents, Plain	0.454545	10.4136	0.00198406	L3
Male	Old	[A10AB, A10BB, A10BA]	[A02BA]	Insulins And Analogues For Injection, Fast-Acting, Biguanides, Sulfonylureas	H2-Receptor Antagonists	0.159574	2.01896	0.000145362	L4
Female	Old	[A10AE04, A10BA02]	[N03AX12]	Insulin Glargine, Metformin	Gabapentin	0.123727	2.38436	0.00106728	L5
Female	Old	[A10AC01, A10BB01]	[C09AA01]	Glibenclamide, Insulin (Human)	Captopril	0.119318	4.63618	0.000141854	L5
Male	Old	[A10AE, A10BA]	[N03AX]	Insulins And Analogues For Injection, Long-Acting, Biguanides	Other Antiepileptics	0.112314	2.64004	0.000804334	L4
Male	Old	[A10AE, A10AB, A10BB, A10BA]	[C10AA]	Insulins And Analogues For Injection, Fast-Acting, Insulins And Analogues For Injection, Long-Acting, Biguanides, Sulfonylureas	Hmg Coa Reductase Inhibitors	0.733333	3.4347	0.000213197	L4
Female	Middle-Aged	[A10AC01, A10BA02]	[B03AD03]	Insulin (Human), Metformin	Ferrous Sulfate	0.123457	3.19837	0.000160565	L5
Male	Old	[A10BF, A10BG]	[C10AA]	Alpha Glucosidase Inhibitors, Thiazolidinediones	Hmg Coa Reductase Inhibitors	0.556391	2.60596	0.000717117	L4
Female	Middle-Aged	[A10BF, A10BA]	[C10AA]	Biguanides, Alpha Glucosidase Inhibitors	Hmg Coa Reductase Inhibitors	0.387097	14.3673	0.000192678	L4
Female	Old	[A10AD05, A10AE04]	[N05BA12]	Insulin Aspart, Insulin Glargine	Alprazolam	0.104167	2.55439	0.000101324	L5
Male	Old	[A10AD, A10BA]	[B01AC]	Insulins And Analogues For Injection, Intermediate- Or Long-Acting Combined With Fast-Acting, Biguanides	Platelet Aggregation Inhibitors Excl. Heparin	0.451316	2.18175	0.00332393	L4
Male	Old	[A10BG, A10AC]	[C07AB]	Insulins And Analogues For Injection, Intermediate-Acting, Thiazolidinediones	Beta Blocking Agents, Selective	0.275362	2.35515	0.000184125	L4
Female	Old	[A10BX, A10BB]	[C03AA]	Sulfonylureas, Other Blood Glucose Lowering Drugs, Excl. Insulins	Thiazides, Plain	0.111111	2.36777	0.000141854	L4
Female	Old	[A10BF, A10AC]	[C09CA]	Insulins And Analogues For Injection, Intermediate-Acting, Alpha Glucosidase Inhibitors	Angiotensin Ii Receptor Blockers (Arbs), Plain	0.625	3.15893	0.000236423	L4
Female	Old	[A10BG03, A10AC01]	[C09CA01]	Insulin (Human), Pioglitazone	Losartan	0.52381	2.91906	0.000371521	L5
Male	Old	[A10BX, A10BB, A10BA]	[B01AC]	Biguanides, Sulfonylureas, Other Blood Glucose Lowering Drugs, Excl. Insulins	Platelet Aggregation Inhibitors Excl. Heparin	0.445545	2.15385	0.000436085	L4
Male	Old	[A10BX, A10BG, A10BA]	[C09CA]	Biguanides, Thiazolidinediones, Other Blood Glucose Lowering Drugs, Excl. Insulins	Angiotensin Ii Receptor Blockers (Arbs), Plain	0.356164	2.02351	0.00025196	L4
Female	Old	[A10BX02, A10BG03, A10BA02]	[C01DA02]	Metformin, Pioglitazone, Repaglinide	Glyceryl Trinitrate	0.175258	2.04889	0.000114834	L5
Male	Old	[A10AC01, A10BB01]	[A11DA01]	Insulin (Human), Glibenclamide	Thiamine (Vit B1)	0.117647	4.37482	0.000135671	L5
Female	Old	[A10AD, A10AB]	[C10AA]	Insulins And Analogues For Injection, Fast-Acting, Insulins And Analogues For Injection, Intermediate- Or Long-Acting Combined With Fast-Acting	Hmg Coa Reductase Inhibitors	0.666667	2.8808	0.000661983	L4
Female	Old	[A10BX, A10BG, A10BA]	[C10AA]	Biguanides, Thiazolidinediones, Other Blood Glucose Lowering Drugs, Excl. Insulins	Hmg Coa Reductase Inhibitors	0.742268	3.20749	0.000486355	L4
Male	Middle-Aged	[A10BG03, A10BB01, A10BA02]	[A02BA02]	Metformin, Glibenclamide, Pioglitazone	Ranitidine	0.176471	3.78927	0.000108221	L5
Female	Middle-Aged	[A10AC, A10AB]	[B01AC]	Insulins And Analogues For Injection, Fast-Acting, Insulins And Analogues For Injection, Intermediate-Acting	Platelet Aggregation Inhibitors Excl. Heparin	0.133047	5.48754	0.000497752	L4
Male	Old	[A10BF, A10BX, A10BB]	[C09CA]	Sulfonylureas, Alpha Glucosidase Inhibitors, Other Blood Glucose Lowering Drugs, Excl. Insulins	Angiotensin Ii Receptor Blockers (Arbs), Plain	0.75	4.26104	0.000116289	L4
Male	Old	[A10AE04, A10BB01]	[C07AB02]	Insulin Glargine, Glibenclamide	Metoprolol	0.205882	2.23681	0.000339177	L5
Female	Old	[A10AB, A10BA]	[B01AC]	Insulins And Analogues For Injection, Fast-Acting, Biguanides	Platelet Aggregation Inhibitors Excl. Heparin	0.480647	3.34942	0.00461362	L4
Male	Old	[A10A, A10B]	[C09A]	Insulins And Analogues, Blood Glucose Lowering Drugs, Excl. Insulins	Ace Inhibitors, Plain	0.120512	2.96018	0.0028297	L3
Female	Old	[A10BG03, A10AB01, A10BA02]	[C10AA05]	Insulin (Human), Metformin, Pioglitazone	Atorvastatin	0.8	3.64574	0.000216158	L5
Female	Old	[A10AB05, A10AD05, A10BA02]	[C09CA01]	Insulin Aspart, Insulin Aspart, Metformin	Losartan	0.571429	3.18443	0.000162118	L5
Female	Old	[A10BX02, A10AE04]	[N03AX12]	Insulin Glargine, Repaglinide	Gabapentin	0.121212	2.33588	0.000135099	L5
Female	Old	[A10BF01, A10AC01]	[C10AA05]	Insulin (Human), Acarbose	Atorvastatin	0.571429	2.6041	0.000216158	L5
Male	Old	[A10AC, A10BA]	[C10AA]	Insulins And Analogues For Injection, Intermediate-Acting, Biguanides	Hmg Coa Reductase Inhibitors	0.616296	2.88654	0.00403136	L4
Female	Middle-Aged	[A10AB, A10BA]	[H03AA]	Insulins And Analogues For Injection, Fast-Acting, Biguanides	Thyroid Hormones	0.142857	2.76566	0.000224791	L4
Male	Old	[A10BF, A10BG]	[C09CA]	Alpha Glucosidase Inhibitors, Thiazolidinediones	Angiotensin Ii Receptor Blockers (Arbs), Plain	0.548872	3.11835	0.000707426	L4
Male	Middle-Aged	[A10BB09, A10BA02]	[A02BC01]	Metformin, Gliclazide	Omeprazole	0.109091	2.85293	0.000216442	L5
Female	Middle-Aged	[A10BG03, A10BB01]	[C10AA05]	Glibenclamide, Pioglitazone	Atorvastatin	0.423077	16.6346	0.000176622	L5
Female	Middle-Aged	[A10AE, A10AB]	[H03AA]	Insulins And Analogues For Injection, Fast-Acting, Insulins And Analogues For Injection, Long-Acting	Thyroid Hormones	0.118812	2.30016	0.000192678	L4
Female	Old	[A10AC01, A10BB01]	[C08CA01]	Insulin (Human), Glibenclamide	Amlodipine	0.210227	2.65275	0.000249932	L5
Female	Middle-Aged	[A10AD05]	[C10AA05]	Insulin Aspart	Atorvastatin	0.297872	11.7118	0.000674374	L5
Male	Old	[A10AB05]	[C10AA05]	Insulin Aspart	Atorvastatin	0.446936	2.21124	0.00289754	L5
Female	Old	[A10BX]	[C09CA]	Other Blood Glucose Lowering Drugs, Excl. Insulins	Angiotensin Ii Receptor Blockers (Arbs), Plain	0.499138	2.52279	0.00391111	L4
Female	Old	[A10AB05, A10BA02]	[C10AA05]	Insulin Aspart, Metformin	Atorvastatin	0.659898	3.00728	0.00175628	L5
Female	Old	[A10AD05, A10AE04, A10BA02]	[A11DA01]	Insulin Aspart, Insulin Glargine, Metformin	Thiamine (Vit B1)	0.23913	6.46237	0.000148608	L5
Female	Old	[A10AB01, A10AE04]	[C01DA02]	Insulin (Human), Insulin Glargine	Glyceryl Trinitrate	0.277778	3.24743	0.000101324	L5
Male	Old	[A10AB01, A10AC01, A10BB01]	[C09CA01]	Insulin (Human), Insulin (Human), Glibenclamide	Losartan	0.4	2.52579	0.000310105	L5
Female	Old	[A10AB05, A10BB01, A10BA02]	[C10AA05]	Insulin Aspart, Metformin, Glibenclamide	Atorvastatin	0.782609	3.56649	0.000121589	L5
Female	Old	[A10AE, A10AD]	[C08CA]	Insulins And Analogues For Injection, Intermediate- Or Long-Acting Combined With Fast-Acting, Insulins And Analogues For Injection, Long-Acting	Dihydropyridine Derivatives	0.186207	2.33452	0.000182383	L4
Male	Old	[A10BG, A10AE]	[C10AA]	Insulins And Analogues For Injection, Long-Acting, Thiazolidinediones	Hmg Coa Reductase Inhibitors	0.597701	2.79945	0.00050392	L4
Female	Old	[A10AC, A10AB, A10BB, A10BA]	[B01AC]	Insulins And Analogues For Injection, Fast-Acting, Insulins And Analogues For Injection, Intermediate-Acting, Biguanides, Sulfonylureas	Platelet Aggregation Inhibitors Excl. Heparin	0.481481	3.35523	0.000263442	L4
Male	Old	[A10AB]	[C08CA]	Insulins And Analogues For Injection, Fast-Acting	Dihydropyridine Derivatives	0.138495	2.20478	0.00312043	L4
Female	Old	[A10AD05, A10AC01]	[C09CA01]	Insulin (Human), Insulin Aspart	Losartan	0.526882	2.93618	0.000330992	L5
Male	Young	[A10BA]	[C09CA]	Biguanides	Angiotensin Ii Receptor Blockers (Arbs), Plain	0.114173	36.0064	0.000431721	L4
Male	Old	[A10AB05]	[C09CA01]	Insulin Aspart	Losartan	0.342302	2.16145	0.00221919	L5
Male	Old	[A10AD05, A10BA02]	[C09CA01]	Insulin Aspart, Metformin	Losartan	0.408895	2.58196	0.00276187	L5
Male	Old	[A10BF01, A10BB09, A10BA02]	[A11DA01]	Metformin, Gliclazide, Acarbose	Thiamine (Vit B1)	0.140625	5.22927	0.000174434	L5
Female	Middle-Aged	[A10BG03]	[C10AA05]	Pioglitazone	Atorvastatin	0.419643	16.4996	0.000754656	L5
Female	Middle-Aged	[A10BB09, A10BA02]	[C10AA05]	Metformin, Gliclazide	Atorvastatin	0.42268	16.619	0.000658317	L5
Male	Middle-Aged	[A10AB05, A10AE04, A10BA02]	[B01AC06]	Insulin Aspart, Insulin Glargine, Metformin	Acetylsalicylic Acid	0.285714	12.1663	0.000216442	L5
Male	Old	[A10AE, A10BB, A10BA]	[C07AB]	Insulins And Analogues For Injection, Long-Acting, Biguanides, Sulfonylureas	Beta Blocking Agents, Selective	0.247312	2.11524	0.000445775	L4
Female	Old	[A10AB, A10BB, A10BA]	[C08CA]	Insulins And Analogues For Injection, Fast-Acting, Biguanides, Sulfonylureas	Dihydropyridine Derivatives	0.18018	2.25897	0.000135099	L4
Male	Old	[A10BF, A10AC, A10AB]	[B01AC]	Insulins And Analogues For Injection, Fast-Acting, Insulins And Analogues For Injection, Intermediate-Acting, Alpha Glucosidase Inhibitors	Platelet Aggregation Inhibitors Excl. Heparin	0.521739	2.5222	0.000116289	L4
Female	Old	[A10BX02, A10BA02]	[C08CA01]	Metformin, Repaglinide	Amlodipine	0.167687	2.11595	0.000925426	L5
Male	Old	[A10AD, A10BB, A10BA]	[C10AA]	Insulins And Analogues For Injection, Intermediate- Or Long-Acting Combined With Fast-Acting, Biguanides, Sulfonylureas	Hmg Coa Reductase Inhibitors	0.669903	3.13762	0.000668663	L4
Male	Old	[A10BF01, A10BX02, A10BA02]	[C09CA01]	Metformin, Acarbose, Repaglinide	Losartan	0.510638	3.22441	0.000232578	L5
Female	Old	[A10BF, A10BA]	[B01AC]	Biguanides, Alpha Glucosidase Inhibitors	Platelet Aggregation Inhibitors Excl. Heparin	0.412879	2.87717	0.00220886	L4
Male	Young	[A10BA02]	[N03AG01]	Metformin	Valproic Acid	0.114173	2.65101	0.000431721	L5
Female	Old	[A10BG03, A10AC01]	[N03AX12]	Insulin (Human), Pioglitazone	Gabapentin	0.152381	2.93654	0.000108079	L5
Male	Old	[A10BG03, A10AC01]	[C10AA05]	Insulin (Human), Pioglitazone	Atorvastatin	0.57971	2.86814	0.000387631	L5
Female	Old	[A10BF01, A10BB09, A10BB01, A10BA02]	[B01AC06]	Metformin, Glibenclamide, Gliclazide, Acarbose	Acetylsalicylic Acid	0.487179	3.43897	0.000128344	L5
Female	Old	[A10BX02, A10BB01, A10BA02]	[C07AB02]	Metformin, Glibenclamide, Repaglinide	Metoprolol	0.305263	2.93773	0.000195893	L5
Female	Middle-Aged	[A10BF, A10BB, A10BA]	[C10AA]	Biguanides, Sulfonylureas, Alpha Glucosidase Inhibitors	Hmg Coa Reductase Inhibitors	0.529412	19.6494	0.000144509	L4
Male	Old	[A10AD, A10AB]	[C04AD]	Insulins And Analogues For Injection, Fast-Acting, Insulins And Analogues For Injection, Intermediate- Or Long-Acting Combined With Fast-Acting	Purine Derivatives	0.103448	23.4099	0.000116289	L4
Male	Old	[A10AC, A10AB, A10BB]	[B01AC]	Insulins And Analogues For Injection, Fast-Acting, Insulins And Analogues For Injection, Intermediate-Acting, Sulfonylureas	Platelet Aggregation Inhibitors Excl. Heparin	0.5	2.4171	0.000445775	L4
Male	Old	[A10AE, A10AB, A10BB, A10BA]	[C07AB]	Insulins And Analogues For Injection, Fast-Acting, Insulins And Analogues For Injection, Long-Acting, Biguanides, Sulfonylureas	Beta Blocking Agents, Selective	0.366667	3.13607	0.000106598	L4
Male	Old	[A10BB09, A10BB01, A10BA02]	[C09CA01]	Metformin, Glibenclamide, Gliclazide	Losartan	0.609929	3.85138	0.000833406	L5
Male	Old	[A10BB09, A10AE04, A10BA02]	[C09CA01]	Insulin Glargine, Metformin, Gliclazide	Losartan	0.529412	3.34295	0.000348868	L5
Female	Middle-Aged	[A10BF]	[C10AA]	Alpha Glucosidase Inhibitors	Hmg Coa Reductase Inhibitors	0.288889	10.7223	0.000208735	L4
Female	Old	[A10A]	[C01D]	Insulins And Analogues	Vasodilators Used In Cardiac Diseases	0.187071	2.15183	0.0108687	L3
Female	Old	[A10BF, A10BA]	[C08CA]	Biguanides, Alpha Glucosidase Inhibitors	Dihydropyridine Derivatives	0.162879	2.04205	0.000871386	L4
Male	Old	[A10BG, A10AB]	[C01DA]	Insulins And Analogues For Injection, Fast-Acting, Thiazolidinediones	Organic Nitrates	0.258621	2.68187	0.000145362	L4
Female	Old	[A10AC01, A10BB01, A10BA02]	[C03AA03]	Insulin (Human), Metformin, Glibenclamide	Hydrochlorothiazide	0.213675	4.5534	0.000168873	L5
Male	Old	[A10AD, A10BB]	[C03CA]	Insulins And Analogues For Injection, Intermediate- Or Long-Acting Combined With Fast-Acting, Sulfonylureas	Sulfonamides, Plain	0.104167	3.15129	0.000145362	L4
Male	Middle-Aged	[A10BF, A10BA]	[C08CA]	Biguanides, Alpha Glucosidase Inhibitors	Dihydropyridine Derivatives	0.136364	17.1047	0.000108221	L4
Male	Old	[A10AE, A10BA]	[C09AA]	Insulins And Analogues For Injection, Long-Acting, Biguanides	Ace Inhibitors, Plain	0.108254	2.6591	0.000775261	L4
Female	Old	[A10BB09, A10BG03, A10BA02]	[A11DA01]	Metformin, Gliclazide, Pioglitazone	Thiamine (Vit B1)	0.1225	3.3105	0.000330992	L5
Male	Old	[A10AB01, A10AC01, A10BB01]	[C07AB02]	Insulin (Human), Insulin (Human), Glibenclamide	Metoprolol	0.2125	2.30871	0.000164743	L5
Male	Old	[A10BF]	[C09CA]	Alpha Glucosidase Inhibitors	Angiotensin Ii Receptor Blockers (Arbs), Plain	0.4834	2.74638	0.00352744	L4
Male	Old	[A10AB05, A10AC01]	[C09CA01]	Insulin Aspart, Insulin (Human)	Losartan	0.5	3.15723	0.000116289	L5
Male	Old	[A10AD05, A10AE04, A10BA02]	[C09CA01]	Insulin Aspart, Insulin Glargine, Metformin	Losartan	0.353846	2.23435	0.000222888	L5
Male	Young	[A10BA]	[N03AG]	Biguanides	Fatty Acid Derivatives	0.114173	2.65101	0.000431721	L4
Female	Old	[A10AD05, A10AC01, A10BA02]	[C10AA05]	Insulin (Human), Insulin Aspart, Metformin	Atorvastatin	0.661538	3.01475	0.000290462	L5
Female	Old	[A10BB09, A10BG03, A10BB01, A10BA02]	[C07AB02]	Metformin, Glibenclamide, Gliclazide, Pioglitazone	Metoprolol	0.282051	2.71435	0.000148608	L5
Male	Old	[A10AB01, A10BB01]	[C01DA02]	Insulin (Human), Glibenclamide	Glyceryl Trinitrate	0.211765	2.24517	0.000174434	L5
Female	Old	[A10BB09, A10BB01]	[C03CA01]	Glibenclamide, Gliclazide	Furosemide	0.114943	4.19839	0.000202648	L5
Male	Old	[A10AB01, A10BA02]	[A11DA01]	Insulin (Human), Metformin	Thiamine (Vit B1)	0.102079	3.79592	0.000523301	L5
Female	Young	[A10B]	[N06A]	Blood Glucose Lowering Drugs, Excl. Insulins	Antidepressants	0.106928	3.22584	0.00093022	L3
Female	Old	[A10AB05, A10AE04]	[C09CA01]	Insulin Aspart, Insulin Glargine	Losartan	0.382318	2.13056	0.00216158	L5
Male	Old	[A10BG03, A10AD05, A10BA02]	[C09CA01]	Insulin Aspart, Metformin, Pioglitazone	Losartan	0.526316	3.3234	0.000193815	L5
Female	Old	[A10BX, A10BG, A10BB]	[C09CA]	Sulfonylureas, Thiazolidinediones, Other Blood Glucose Lowering Drugs, Excl. Insulins	Angiotensin Ii Receptor Blockers (Arbs), Plain	0.632653	3.19761	0.000209403	L4
Female	Old	[A10BF]	[B01AC]	Alpha Glucosidase Inhibitors	Platelet Aggregation Inhibitors Excl. Heparin	0.377757	2.63242	0.00277628	L4
Male	Old	[A10BB]	[C09AA]	Sulfonylureas	Ace Inhibitors, Plain	0.103434	2.54069	0.00718086	L4
Female	Old	[A10BF, A10BA]	[C09AA]	Biguanides, Alpha Glucosidase Inhibitors	Ace Inhibitors, Plain	0.113636	3.14444	0.000607944	L4
Female	Old	[A10BG, A10BA]	[C09CA]	Biguanides, Thiazolidinediones	Angiotensin Ii Receptor Blockers (Arbs), Plain	0.515432	2.60514	0.00564037	L4
Male	Old	[A10AB01, A10AC01, A10BB01, A10BA02]	[A02BA02]	Insulin (Human), Insulin (Human), Metformin, Glibenclamide	Ranitidine	0.203704	3.15859	0.000106598	L5
Female	Old	[A10AD, A10BB]	[C07AB]	Insulins And Analogues For Injection, Intermediate- Or Long-Acting Combined With Fast-Acting, Sulfonylureas	Beta Blocking Agents, Selective	0.288703	2.05677	0.00046609	L4
Male	Middle-Aged	[A10AD05]	[C10AA05]	Insulin Aspart	Atorvastatin	0.164706	4.83155	0.000505032	L5
Male	Old	[A10BG03]	[C10AA05]	Pioglitazone	Atorvastatin	0.525958	2.6022	0.00824684	L5
Male	Old	[A10BF01, A10AC01]	[C09CA01]	Insulin (Human), Acarbose	Losartan	0.518519	3.27417	0.000135671	L5
Male	Old	[A10AC01, A10BB01]	[C10AA05]	Insulin (Human), Glibenclamide	Atorvastatin	0.521008	2.57771	0.000600828	L5
Female	Old	[A10BG, A10AE, A10BB]	[C09CA]	Insulins And Analogues For Injection, Long-Acting, Sulfonylureas, Thiazolidinediones	Angiotensin Ii Receptor Blockers (Arbs), Plain	0.569231	2.87705	0.000249932	L4
Male	Middle-Aged	[A10AE, A10AB, A10BA]	[C09CA]	Insulins And Analogues For Injection, Fast-Acting, Insulins And Analogues For Injection, Long-Acting, Biguanides	Angiotensin Ii Receptor Blockers (Arbs), Plain	0.428571	19.162	0.000324664	L4
Male	Old	[A10AB01]	[C01DA02]	Insulin (Human)	Glyceryl Trinitrate	0.196653	2.08495	0.00318826	L5
Female	Old	[A10BG, A10AC]	[C01DA]	Insulins And Analogues For Injection, Intermediate-Acting, Thiazolidinediones	Organic Nitrates	0.295238	3.39604	0.000209403	L4
Female	Old	[A10BG03, A10BA02]	[C03AA03]	Metformin, Pioglitazone	Hydrochlorothiazide	0.125309	2.67032	0.00137125	L5
Female	Middle-Aged	[A10AD05, A10BA02]	[N03AG01]	Insulin Aspart, Metformin	Valproic Acid	0.137931	2.60235	0.000128452	L5
Male	Old	[A10AD, A10AC]	[C08CA]	Insulins And Analogues For Injection, Intermediate-Acting, Insulins And Analogues For Injection, Intermediate- Or Long-Acting Combined With Fast-Acting	Dihydropyridine Derivatives	0.169231	2.69409	0.000106598	L4
Female	Old	[A10AE, A10AC]	[C07AB]	Insulins And Analogues For Injection, Intermediate-Acting, Insulins And Analogues For Injection, Long-Acting	Beta Blocking Agents, Selective	0.327869	2.33579	0.000135099	L4
Female	Old	[A10BG03, A10AD05, A10BB01]	[C10AA05]	Insulin Aspart, Glibenclamide, Pioglitazone	Atorvastatin	0.9	4.10146	0.000121589	L5
Male	Old	[A10BB09, A10BG03, A10BB01, A10BA02]	[C01DA02]	Glibenclamide, Gliclazide, Pioglitazone, Metformin	Glyceryl Trinitrate	0.323529	3.43012	0.000106598	L5
Female	Old	[A10AB01, A10AC01, A10BB01]	[C01DA02]	Insulin (Human), Insulin (Human), Glibenclamide	Glyceryl Trinitrate	0.333333	3.89692	0.000229668	L5
Female	Old	[A10AB, A10BB]	[C07AB]	Insulins And Analogues For Injection, Fast-Acting, Sulfonylureas	Beta Blocking Agents, Selective	0.292398	2.08309	0.000337747	L4
Female	Old	[A10AD05, A10AC01]	[C07AB02]	Insulin (Human), Insulin Aspart	Metoprolol	0.322581	3.10439	0.000202648	L5
Female	Old	[A10BB09, A10BB01]	[B01AC06]	Glibenclamide, Gliclazide	Acetylsalicylic Acid	0.421456	2.97503	0.000743042	L5
Female	Old	[A10AD05, A10AB01, A10AC01]	[C10AA05]	Insulin (Human), Insulin (Human), Insulin Aspart	Atorvastatin	0.656716	2.99278	0.000297217	L5
Female	Old	[A10BF01, A10BG03, A10BB01, A10BA02]	[C10AA05]	Metformin, Glibenclamide, Acarbose, Pioglitazone	Atorvastatin	0.709302	3.23242	0.000412051	L5
Female	Old	[A10AC, A10BA]	[C09AA]	Insulins And Analogues For Injection, Intermediate-Acting, Biguanides	Ace Inhibitors, Plain	0.138306	3.82706	0.00129019	L4
Female	Middle-Aged	[A10BB09]	[C09CA01]	Gliclazide	Losartan	0.189655	12.3424	0.000353243	L5
Female	Old	[A10BG, A10AB]	[H03AA]	Insulins And Analogues For Injection, Fast-Acting, Thiazolidinediones	Thyroid Hormones	0.176471	2.90662	0.000101324	L4
Female	Middle-Aged	[A10B]	[C10A]	Blood Glucose Lowering Drugs, Excl. Insulins	Lipid Modifying Agents, Plain	0.225905	7.23732	0.0107258	L3
Female	Old	[A10BG, A10AB, A10BA]	[C10AA]	Insulins And Analogues For Injection, Fast-Acting, Biguanides, Thiazolidinediones	Hmg Coa Reductase Inhibitors	0.791667	3.42095	0.000256687	L4
Female	Old	[A10BF, A10BG, A10BB]	[N03AX]	Sulfonylureas, Alpha Glucosidase Inhibitors, Thiazolidinediones	Other Antiepileptics	0.118421	2.06832	0.000121589	L4
Male	Middle-Aged	[A10AE, A10BB]	[C10AA]	Insulins And Analogues For Injection, Long-Acting, Sulfonylureas	Hmg Coa Reductase Inhibitors	0.642857	18.0189	0.000324664	L4
Female	Old	[A10BF, A10BX, A10BA]	[C10AA]	Biguanides, Alpha Glucosidase Inhibitors, Other Blood Glucose Lowering Drugs, Excl. Insulins	Hmg Coa Reductase Inhibitors	0.666667	2.8808	0.000310727	L4
Male	Old	[A10AD, A10BB]	[B01AC]	Insulins And Analogues For Injection, Intermediate- Or Long-Acting Combined With Fast-Acting, Sulfonylureas	Platelet Aggregation Inhibitors Excl. Heparin	0.493056	2.38353	0.000688045	L4
Female	Old	[A10AE, A10AD, A10BA]	[N03AX]	Insulins And Analogues For Injection, Intermediate- Or Long-Acting Combined With Fast-Acting, Insulins And Analogues For Injection, Long-Acting, Biguanides	Other Antiepileptics	0.293478	5.12583	0.000182383	L4
Male	Old	[A10BB09, A10AD05]	[C10AA05]	Insulin Aspart, Gliclazide	Atorvastatin	0.634146	3.13747	0.00025196	L5
Female	Old	[A10AD05, A10AB01, A10AC01]	[B01AC06]	Insulin (Human), Insulin (Human), Insulin Aspart	Acetylsalicylic Acid	0.507463	3.58215	0.000229668	L5
Female	Old	[A10BF01, A10BG03, A10BB01, A10BA02]	[C01DA02]	Metformin, Glibenclamide, Acarbose, Pioglitazone	Glyceryl Trinitrate	0.197674	2.31096	0.000114834	L5
Female	Old	[A10BG, A10AC]	[C03AA]	Insulins And Analogues For Injection, Intermediate-Acting, Thiazolidinediones	Thiazides, Plain	0.247619	5.27674	0.000175628	L4
Female	Old	[A10BG03, A10BB01]	[C10AA05]	Glibenclamide, Pioglitazone	Atorvastatin	0.604072	2.75287	0.00360713	L5
Male	Middle-Aged	[A10BB09]	[C09CA01]	Gliclazide	Losartan	0.279412	14.4507	0.000685401	L5
Female	Old	[A10BF01, A10AD05, A10BA02]	[C10AA05]	Insulin Aspart, Metformin, Acarbose	Atorvastatin	0.756098	3.44567	0.000209403	L5
Male	Old	[A10BB01, A10BA02]	[B01AC06]	Metformin, Glibenclamide	Acetylsalicylic Acid	0.436055	2.14016	0.0179085	L5
Female	Middle-Aged	[A10BG, A10BB]	[C10AA]	Sulfonylureas, Thiazolidinediones	Hmg Coa Reductase Inhibitors	0.568182	21.0884	0.000401413	L4
Female	Old	[A10BX02, A10BG03]	[C03AA03]	Pioglitazone, Repaglinide	Hydrochlorothiazide	0.13245	2.82251	0.000135099	L5
Male	Middle-Aged	[A10AE04, A10BB01]	[B01AC06]	Insulin Glargine, Glibenclamide	Acetylsalicylic Acid	0.571429	24.3327	0.000144295	L5
Female	Old	[A10AD05, A10BB01, A10BA02]	[C08CA01]	Insulin Aspart, Metformin, Glibenclamide	Amlodipine	0.186992	2.35955	0.000155363	L5
Male	Old	[A10AC, A10AB, A10BB, A10BA]	[C09CA]	Insulins And Analogues For Injection, Fast-Acting, Insulins And Analogues For Injection, Intermediate-Acting, Biguanides, Sulfonylureas	Angiotensin Ii Receptor Blockers (Arbs), Plain	0.448276	2.54683	0.00025196	L4
Female	Middle-Aged	[A10AE04, A10BA02]	[A11DA01]	Insulin Glargine, Metformin	Thiamine (Vit B1)	0.192982	12.5721	0.000176622	L5
Male	Old	[A10AB01, A10BB01, A10BA02]	[C01DA02]	Insulin (Human), Metformin, Glibenclamide	Glyceryl Trinitrate	0.196429	2.08257	0.000106598	L5
Female	Old	[A10AC, A10AB, A10BA]	[C10AA]	Insulins And Analogues For Injection, Fast-Acting, Insulins And Analogues For Injection, Intermediate-Acting, Biguanides	Hmg Coa Reductase Inhibitors	0.706628	3.05348	0.00489733	L4
Male	Old	[A10BX]	[C09CA]	Other Blood Glucose Lowering Drugs, Excl. Insulins	Angiotensin Ii Receptor Blockers (Arbs), Plain	0.449004	2.55096	0.00371156	L4
Male	Old	[A10BX, A10BG, A10BB, A10BA]	[C10AA]	Biguanides, Sulfonylureas, Thiazolidinediones, Other Blood Glucose Lowering Drugs, Excl. Insulins	Hmg Coa Reductase Inhibitors	0.736842	3.45114	0.000135671	L4
Male	Middle-Aged	[A10AB05]	[B01AC06]	Insulin Aspart	Acetylsalicylic Acid	0.116279	4.95142	0.000360737	L5
Female	Old	[A10AD05, A10BB01]	[N03AX12]	Insulin Aspart, Glibenclamide	Gabapentin	0.21118	4.06966	0.000229668	L5
Male	Old	[A10AB01, A10AD05, A10AC01]	[B01AC06]	Insulin (Human), Insulin (Human), Insulin Aspart	Acetylsalicylic Acid	0.6	2.94481	0.000261651	L5
Female	Old	[A10BF, A10AC]	[C10AA]	Insulins And Analogues For Injection, Intermediate-Acting, Alpha Glucosidase Inhibitors	Hmg Coa Reductase Inhibitors	0.607143	2.62359	0.000229668	L4
Male	Middle-Aged	[A10AB05, A10AE04]	[B01AC06]	Insulin Aspart, Insulin Glargine	Acetylsalicylic Acid	0.125	5.32277	0.000360737	L5
Female	Old	[A10BG03]	[C10AA05]	Pioglitazone	Atorvastatin	0.592916	2.70203	0.00915969	L5
Female	Old	[A10BX02, A10AE04]	[B01AC06]	Insulin Glargine, Repaglinide	Acetylsalicylic Acid	0.290909	2.05351	0.000324237	L5
Male	Middle-Aged	[A10BF, A10BA]	[C07AA]	Biguanides, Alpha Glucosidase Inhibitors	Beta Blocking Agents, Non-Selective	0.136364	2.78977	0.000108221	L4
Male	Old	[A10AB, A10BB, A10BA]	[C09CA]	Insulins And Analogues For Injection, Fast-Acting, Biguanides, Sulfonylureas	Angiotensin Ii Receptor Blockers (Arbs), Plain	0.478723	2.71981	0.000436085	L4
Female	Old	[A10BF01, A10BG03]	[A11DA01]	Acarbose, Pioglitazone	Thiamine (Vit B1)	0.11	2.97269	0.000148608	L5
Male	Old	[A10AE04, A10BB01, A10BA02]	[B01AC06]	Insulin Glargine, Metformin, Glibenclamide	Acetylsalicylic Acid	0.477612	2.34413	0.000620209	L5
Male	Old	[A10AD05, A10BB01]	[C09CA01]	Glibenclamide, Insulin Aspart	Losartan	0.340426	2.14961	0.000310105	L5
Male	Old	[A10BF01, A10BG03, A10BB01, A10BA02]	[C09CA01]	Metformin, Glibenclamide, Acarbose, Pioglitazone	Losartan	0.46	2.90465	0.000222888	L5
Female	Old	[A10BF01, A10BB09, A10BB01, A10BA02]	[C09CA01]	Metformin, Glibenclamide, Gliclazide, Acarbose	Losartan	0.641026	3.57227	0.000168873	L5
Male	Middle-Aged	[A10AC01, A10BA02]	[B01AC06]	Insulin (Human), Metformin	Acetylsalicylic Acid	0.194444	8.27987	0.000252516	L5
Male	Old	[A10AC, A10AB]	[C08CA]	Insulins And Analogues For Injection, Fast-Acting, Insulins And Analogues For Injection, Intermediate-Acting	Dihydropyridine Derivatives	0.14966	2.38253	0.00234517	L4
Male	Old	[A10AE, A10AC, A10AB]	[C10AA]	Insulins And Analogues For Injection, Fast-Acting, Insulins And Analogues For Injection, Intermediate-Acting, Insulins And Analogues For Injection, Long-Acting	Hmg Coa Reductase Inhibitors	0.564103	2.64208	0.000213197	L4
Female	Middle-Aged	[A10B]	[B03B]	Blood Glucose Lowering Drugs, Excl. Insulins	Vitamin B12 And Folic Acid	0.10788	2.00022	0.00512203	L3
Male	Old	[A10BG03, A10AD05]	[C03AA03]	Insulin Aspart, Pioglitazone	Hydrochlorothiazide	0.166667	5.17404	0.000116289	L5
[truncated: 745 more rows]
